# Supplementary material for: Temozolomide-induced guanine mutations create exploitable vulnerabilities of guanine-rich DNA and RNA regions in drug-resistant gliomas
Source: Sci Adv. 2022 Jun 22;8(25):eabn3471. doi: 10.1126/sciadv.abn3471 (PMC9216507; doi:10.1126/sciadv.abn3471)
Supplement: Supplementary file 2 — Table S3 [file sciadv.abn3471_table_s3.zip]

Archive with 1 entries (1 files):
- sciadv.abn3471_table_s3.xlsx
