# Supplementary material for: Temozolomide-induced guanine mutations create exploitable vulnerabilities of guanine-rich DNA and RNA regions in drug-resistant gliomas
Source: Sci Adv. 2022 Jun 22;8(25):eabn3471. doi: 10.1126/sciadv.abn3471 (PMC9216507; doi:10.1126/sciadv.abn3471)
Supplement: Supplementary file 2 — Table S3 [file sciadv.abn3471_table_s3.zip › sciadv.abn3471_table_s3.xlsx]

## Sheet: 42WT vs 42R
Unique in 42WT
Site	Name	Chrom	Start	End	Ref	Alt	Chrom	Ref	Alt
intergenic	FGF16(dist=7622),ATRX(dist=39978)	chrX	77464900	77464900	A	T	chrX	A	T
intergenic	FGF16(dist=7626),ATRX(dist=39974)	chrX	77464904	77464904	G	T	chrX	G	T
intergenic	FGF16(dist=7629),ATRX(dist=39971)	chrX	77464907	77464907	A	T	chrX	A	T
intergenic	FGF16(dist=7637),ATRX(dist=39963)	chrX	77464915	77464915	A	T	chrX	A	T
intergenic	FGF16(dist=21115),ATRX(dist=26485)	chrX	77478393	77478393	A	C	chrX	A	C
intergenic	FGF16(dist=39244),ATRX(dist=8356)	chrX	77496522	77496522	A	C	chrX	A	C
intergenic	FGF16(dist=39258),ATRX(dist=8342)	chrX	77496536	77496536	A	C	chrX	A	C
intergenic	FGF16(dist=39277),ATRX(dist=8323)	chrX	77496555	77496555	A	C	chrX	A	C
intergenic	FGF16(dist=43416),ATRX(dist=4184)	chrX	77500694	77500694	A	C	chrX	A	C
intronic	ATRX	chrX	77514658	77514658	G	A	chrX	G	A
intronic	ATRX	chrX	77524733	77524733	G	T	chrX	G	T
intronic	ATRX	chrX	77563703	77563706	GTGT	-	chrX	CGTGT	C
intronic	ATRX	chrX	77606787	77606787	C	A	chrX	C	A
intronic	ATRX	chrX	77607748	77607748	C	A	chrX	C	A
intronic	ATRX	chrX	77607765	77607765	C	A	chrX	C	A
intronic	ATRX	chrX	77626029	77626060	ATATATATATATATATATATATATATATATAT	-	chrX	CATATATATATATATATATATATATATATATAT	C
intronic	ATRX	chrX	77636862	77636863	GG	-	chrX	AGG	A
intronic	ATRX	chrX	77636867	77636893	GAGGAGGGAGGAGGAGGAGGAAGAAGA	-	chrX	GGAGGAGGGAGGAGGAGGAGGAAGAAGA	G
intronic	ATRX	chrX	77636899	77636899	G	C	chrX	G	C
intronic	ATRX	chrX	77636909	77636909	A	G	chrX	A	G
intronic	ATRX	chrX	77640310	77640310	C	A	chrX	C	A
intronic	ATRX	chrX	77661447	77661447	C	A	chrX	C	A
intronic	ATRX	chrX	77661461	77661461	G	T	chrX	G	T
intronic	ATRX	chrX	77677665	77677665	-	T	chrX	A	AT
intronic	ATRX	chrX	77677689	77677689	C	A	chrX	C	A
intronic	ATRX	chrX	77695099	77695099	C	A	chrX	C	A
splicing	ATRX(ENST00000373344.10:exon2:c.133+55->T,ENST00000395603.7:exon2:c.133+55->T,ENST00000480283.5:exon2:c.133+55->T,ENST00000624166.3:exon2:c.133+55->T,ENST00000624032.3:exon2:c.133+55->T,ENST00000622960.1:exon2:c.16+55->T)	chrX	77717076	77717076	-	A	chrX	T	TA
intronic	ATRX	chrX	77717591	77717592	GA	CC	chrX	GA	CC
intronic	ATRX	chrX	77724333	77724333	-	C	chrX	A	AC
intronic	ATRX	chrX	77724334	77724334	G	A	chrX	G	A,GA
intronic	ATRX	chrX	77724334	77724334	-	A	chrX	G	A,GA
intronic	ATRX	chrX	77730989	77730989	C	T	chrX	C	T
intronic	ATRX	chrX	77735598	77735598	-	TAAA	chrX	C	CTAAA
intronic	ATRX	chrX	77737451	77737451	A	G	chrX	A	G
intronic	ATRX	chrX	77737452	77737452	G	T	chrX	G	T
intronic	ATRX	chrX	77737454	77737454	A	T	chrX	A	T
intronic	ATRX	chrX	77737498	77737498	C	A	chrX	C	A
intronic	ATRX	chrX	77741351	77741351	T	G	chrX	T	G
intronic	ATRX	chrX	77741454	77741454	C	G	chrX	C	G
intronic	ATRX	chrX	77741471	77741471	G	T	chrX	G	T
intronic	ATRX	chrX	77758442	77758442	A	T	chrX	A	T
intronic	ATRX	chrX	77760469	77760469	G	-	chrX	TG	T
intronic	ATRX	chrX	77764396	77764396	T	C	chrX	T	C
intronic	ATRX	chrX	77768171	77768171	T	C	chrX	T	C
intronic	ATRX	chrX	77773014	77773014	-	T	chrX	A	AT
intronic	ATRX	chrX	77773035	77773035	C	A	chrX	C	A
intronic	ATRX	chrX	77773059	77773059	C	G	chrX	C	G
intronic	ATRX	chrX	77777086	77777086	G	A	chrX	G	A
intronic	ATRX	chrX	77779091	77779091	-	TTTTTTTTTTT	chrX	A	ATTTTTTTTTTT
intergenic	ATRX(dist=1104),MAGT1(dist=39027)	chrX	77787337	77787337	-	A	chrX	C	CA
intergenic	ATRX(dist=4757),MAGT1(dist=35374)	chrX	77790990	77790990	-	TATAAATATATA	chrX	C	CTATAAATATATA
intergenic	ATRX(dist=9611),MAGT1(dist=30520)	chrX	77795844	77795844	A	C	chrX	A	C
intergenic	ATRX(dist=10715),MAGT1(dist=29415)	chrX	77796948	77796949	TG	-	chrX	TTG	T
intergenic	ATRX(dist=14579),MAGT1(dist=25552)	chrX	77800812	77800812	C	A	chrX	C	A
intergenic	ATRX(dist=14586),MAGT1(dist=25545)	chrX	77800819	77800819	C	A	chrX	C	A
intergenic	ATRX(dist=21466),MAGT1(dist=18665)	chrX	77807699	77807699	-	TTCTTTCTTTCTTTCTTTCT	chrX	C	CTTCTTTCTTTCTTTCTTTCT
intergenic	ATRX(dist=31992),MAGT1(dist=8139)	chrX	77818225	77818225	A	G	chrX	A	G
intergenic	ATRX(dist=31996),MAGT1(dist=8135)	chrX	77818229	77818229	A	G	chrX	A	G
intergenic	FGF16(dist=6191),ATRX(dist=41409)	chrX	77463469	77463469	A	T	chrX	A	T
intergenic	FGF16(dist=25803),ATRX(dist=21797)	chrX	77483081	77483081	G	T	chrX	G	T
intergenic	FGF16(dist=25815),ATRX(dist=21785)	chrX	77483093	77483093	C	A	chrX	C	A
UTR3	ATRX(ENST00000373344.10:c.*1421G>A,ENST00000395603.7:c.*1421G>A,ENST00000480283.5:c.*8528G>A)	chrX	77506930	77506930	C	T	chrX	C	T
intronic	ATRX	chrX	77534898	77534898	G	T	chrX	G	T
intronic	ATRX	chrX	77535913	77535913	G	T	chrX	G	T
intronic	ATRX	chrX	77535926	77535926	T	A	chrX	T	A
intronic	ATRX	chrX	77535928	77535928	C	A	chrX	C	A
intronic	ATRX	chrX	77538817	77538817	G	T	chrX	G	T
intronic	ATRX	chrX	77555704	77555704	A	T	chrX	A	T
intronic	ATRX	chrX	77555710	77555710	T	G	chrX	T	G
intronic	ATRX	chrX	77593213	77593213	G	C	chrX	G	C
intronic	ATRX	chrX	77593225	77593225	T	A	chrX	T	A
intronic	ATRX	chrX	77601463	77601463	G	C	chrX	G	C
intronic	ATRX	chrX	77601544	77601544	C	A	chrX	C	A
intronic	ATRX	chrX	77601565	77601565	C	A	chrX	C	A
intronic	ATRX	chrX	77601577	77601577	C	A	chrX	C	A
intronic	ATRX	chrX	77606755	77606755	T	A	chrX	T	A
intronic	ATRX	chrX	77606757	77606757	C	A	chrX	C	A,CA
intronic	ATRX	chrX	77606784	77606784	A	C	chrX	A	C
intronic	ATRX	chrX	77606801	77606801	T	A	chrX	T	A
intronic	ATRX	chrX	77606804	77606804	A	C	chrX	A	C
intronic	ATRX	chrX	77607709	77607710	AA	-	chrX	CAA	C
intronic	ATRX	chrX	77627718	77627718	G	T	chrX	G	T
intronic	ATRX	chrX	77636776	77636776	G	A	chrX	G	A
intronic	ATRX	chrX	77636779	77636779	G	A	chrX	G	A
intronic	ATRX	chrX	77636783	77636783	G	A	chrX	G	A
intronic	ATRX	chrX	77641584	77641584	-	A	chrX	G	GA
intronic	ATRX	chrX	77641620	77641620	C	A	chrX	C	A
intronic	ATRX	chrX	77652968	77652968	G	C	chrX	G	C
intronic	ATRX	chrX	77664085	77664085	G	C	chrX	G	C
intronic	ATRX	chrX	77664122	77664122	C	G	chrX	C	G
intronic	ATRX	chrX	77677682	77677682	C	A	chrX	C	A
intronic	ATRX	chrX	77677689	77677689	C	G	chrX	C	G
intronic	ATRX	chrX	77687153	77687153	A	-	chrX	CA	C
intronic	ATRX	chrX	77695084	77695084	C	A	chrX	C	A
intronic	ATRX	chrX	77695096	77695096	C	G	chrX	C	G
intronic	ATRX	chrX	77709663	77709663	C	A	chrX	C	A
intronic	ATRX	chrX	77709682	77709682	C	A	chrX	C	A
intronic	ATRX	chrX	77709687	77709687	C	G	chrX	C	G
intronic	ATRX	chrX	77709693	77709693	T	A	chrX	T	A
splicing	ATRX(ENST00000373344.10:exon2:c.133+58C>A,ENST00000395603.7:exon2:c.133+58C>A,ENST00000480283.5:exon2:c.133+58C>A,ENST00000624166.3:exon2:c.133+58C>A,ENST00000624032.3:exon2:c.133+58C>A,ENST00000622960.1:exon2:c.16+58C>A)	chrX	77717073	77717073	G	T	chrX	G	T
splicing	ATRX(ENST00000373344.10:exon2:c.133+56C>A,ENST00000395603.7:exon2:c.133+56C>A,ENST00000480283.5:exon2:c.133+56C>A,ENST00000624166.3:exon2:c.133+56C>A,ENST00000624032.3:exon2:c.133+56C>A,ENST00000622960.1:exon2:c.16+56C>A)	chrX	77717075	77717075	G	T	chrX	G	T
intronic	ATRX	chrX	77717602	77717602	A	-	chrX	CA	C
intronic	ATRX	chrX	77717625	77717625	C	G	chrX	C	G
intronic	ATRX	chrX	77729143	77729143	C	A	chrX	C	A
intronic	ATRX	chrX	77729149	77729150	TC	AA	chrX	TC	AA
intronic	ATRX	chrX	77729181	77729181	C	A	chrX	C	A
intronic	ATRX	chrX	77731059	77731059	G	T	chrX	G	T
intronic	ATRX	chrX	77735985	77735985	C	A	chrX	C	A
intronic	ATRX	chrX	77740077	77740077	-	AT	chrX	A	AAT
intronic	ATRX	chrX	77745203	77745203	A	C	chrX	A	C
intronic	ATRX	chrX	77758442	77758442	A	C	chrX	A	C
intronic	ATRX	chrX	77758446	77758446	T	G	chrX	T	G
intronic	ATRX	chrX	77763458	77763458	C	T	chrX	C	T
intronic	ATRX	chrX	77772864	77772864	G	T	chrX	G	T
intronic	ATRX	chrX	77778155	77778155	C	A	chrX	C	A
intronic	ATRX	chrX	77778713	77778713	T	A	chrX	T	A
intronic	ATRX	chrX	77778720	77778720	C	A	chrX	C	A
intronic	ATRX	chrX	77778751	77778751	C	A	chrX	C	A
intergenic	ATRX(dist=1103),MAGT1(dist=39028)	chrX	77787336	77787336	-	A	chrX	T	TA,TC
intergenic	ATRX(dist=5734),MAGT1(dist=34397)	chrX	77791967	77791967	-	TTTTTTT	chrX	C	CTTTTTTT
intergenic	ATRX(dist=9432),MAGT1(dist=30699)	chrX	77795665	77795665	C	A	chrX	C	A
intergenic	ATRX(dist=9441),MAGT1(dist=30690)	chrX	77795674	77795674	G	C	chrX	G	C
intergenic	ATRX(dist=14579),MAGT1(dist=25552)	chrX	77800812	77800812	C	G	chrX	C	G
intergenic	ATRX(dist=14592),MAGT1(dist=25539)	chrX	77800825	77800825	A	T	chrX	A	T
intergenic	ATRX(dist=15763),MAGT1(dist=24368)	chrX	77801996	77801996	G	T	chrX	G	T
intergenic	ATRX(dist=19669),MAGT1(dist=20462)	chrX	77805902	77805902	G	T	chrX	G	T
intergenic	ATRX(dist=31654),MAGT1(dist=8477)	chrX	77817887	77817887	C	G	chrX	C	G
Unique in 42R
Site	Name	Chrom	Start	End	Ref	Alt	Chrom	Ref	Alt
intergenic	FGF16(dist=8306),ATRX(dist=39294)	chrX	77465584	77465584	T	A	chrX	T	A
intergenic	FGF16(dist=8314),ATRX(dist=39286)	chrX	77465592	77465592	T	A	chrX	T	A
intergenic	FGF16(dist=26590),ATRX(dist=21010)	chrX	77483868	77483868	G	C	chrX	G	C
intergenic	FGF16(dist=29624),ATRX(dist=17976)	chrX	77486902	77486902	A	-	chrX	CA	C
intergenic	FGF16(dist=31853),ATRX(dist=15747)	chrX	77489131	77489131	A	T	chrX	A	T
intergenic	FGF16(dist=39681),ATRX(dist=7919)	chrX	77496959	77496959	-	CATAAAACA	chrX	T	TCATAAAACA
intergenic	FGF16(dist=43253),ATRX(dist=4347)	chrX	77500531	77500531	G	C	chrX	G	C
UTR3	ATRX(ENST00000373344.10:c.*1453_*1454insAAAAAAAA,ENST00000395603.7:c.*1453_*1454insAAAAAAAA,ENST00000480283.5:c.*8560_*8561insAAAAAAAA)	chrX	77506897	77506897	-	TTTTTTTT	chrX	C	CTTTTTTTT
intronic	ATRX	chrX	77515165	77515165	T	A	chrX	T	A
splicing	ATRX(ENST00000373344.10:exon31:c.6700-133T>C,ENST00000395603.7:exon30:c.6586-133T>C,ENST00000480283.5:exon32:c.6823-133T>C,ENST00000480283.5:exon32:UTR3)	chrX	77523534	77523534	A	G	chrX	A	G
intronic	ATRX	chrX	77523697	77523697	G	T	chrX	G	T
intronic	ATRX	chrX	77524748	77524750	TTT	-	chrX	CTTT	C
intronic	ATRX	chrX	77524773	77524773	T	G	chrX	T	G
intronic	ATRX	chrX	77524791	77524791	G	T	chrX	G	T
intronic	ATRX	chrX	77546497	77546497	-	T	chrX	A	AT
intronic	ATRX	chrX	77563703	77563704	GT	-	chrX	CGT	C
intronic	ATRX	chrX	77568139	77568139	G	C	chrX	G	C
intronic	ATRX	chrX	77590611	77590611	C	A	chrX	C	A
intronic	ATRX	chrX	77593207	77593207	G	C	chrX	G	C
intronic	ATRX	chrX	77593223	77593223	C	A	chrX	C	A
intronic	ATRX	chrX	77593229	77593229	G	T	chrX	G	T
intronic	ATRX	chrX	77596673	77596673	G	A	chrX	G	A
intronic	ATRX	chrX	77601503	77601503	C	A	chrX	C	A
intronic	ATRX	chrX	77603557	77603557	G	T	chrX	G	T
intronic	ATRX	chrX	77606780	77606780	A	C	chrX	A	C
intronic	ATRX	chrX	77606793	77606793	T	A	chrX	T	A
intronic	ATRX	chrX	77606795	77606795	C	A	chrX	C	A
intronic	ATRX	chrX	77606797	77606797	T	A	chrX	T	A
intronic	ATRX	chrX	77607318	77607318	A	G	chrX	A	G
intronic	ATRX	chrX	77607709	77607709	A	-	chrX	CA	C
intronic	ATRX	chrX	77626029	77626034	ATATAT	-	chrX	CATATAT	C
intronic	ATRX	chrX	77631188	77631188	G	C	chrX	G	C
intronic	ATRX	chrX	77636776	77636776	G	C	chrX	G	C
intronic	ATRX	chrX	77640303	77640304	AC	GG	chrX	AC	GG
intronic	ATRX	chrX	77640311	77640311	A	C	chrX	A	C
intronic	ATRX	chrX	77651146	77651146	G	A	chrX	G	A
intronic	ATRX	chrX	77667347	77667347	A	T	chrX	A	T
intronic	ATRX	chrX	77668478	77668478	A	T	chrX	A	T
intronic	ATRX	chrX	77668490	77668490	C	A	chrX	C	A
intronic	ATRX	chrX	77668779	77668779	G	C	chrX	G	C
intronic	ATRX	chrX	77678221	77678221	C	A	chrX	C	A
intronic	ATRX	chrX	77692846	77692846	-	GTGT	chrX	A	AGTGT
intronic	ATRX	chrX	77695031	77695031	G	C	chrX	G	C
intronic	ATRX	chrX	77709595	77709595	T	A	chrX	T	A
intronic	ATRX	chrX	77709622	77709622	G	C	chrX	G	C
intronic	ATRX	chrX	77709627	77709627	G	T	chrX	G	T
intronic	ATRX	chrX	77709643	77709643	G	T	chrX	G	T
intronic	ATRX	chrX	77709645	77709645	A	T	chrX	A	T
intronic	ATRX	chrX	77710318	77710318	C	A	chrX	C	A
intronic	ATRX	chrX	77716321	77716321	-	TTT	chrX	A	ATTT
intronic	ATRX	chrX	77729091	77729091	T	A	chrX	T	A
intronic	ATRX	chrX	77731082	77731082	G	C	chrX	G	C
intronic	ATRX	chrX	77731084	77731084	G	C	chrX	G	C
intronic	ATRX	chrX	77732802	77732802	C	T	chrX	C	T
intronic	ATRX	chrX	77734681	77734681	G	A	chrX	G	A
intronic	ATRX	chrX	77735598	77735598	-	TAAATAAA	chrX	C	CTAAATAAA
intronic	ATRX	chrX	77735963	77735963	C	A	chrX	C	A
intronic	ATRX	chrX	77738558	77738558	-	TTTTTTTTT	chrX	C	CTTTTTTTTT
intronic	ATRX	chrX	77745216	77745216	T	A	chrX	T	A
intronic	ATRX	chrX	77760250	77760250	G	C	chrX	G	C
intronic	ATRX	chrX	77762858	77762858	G	A	chrX	G	A
intronic	ATRX	chrX	77766361	77766361	G	T	chrX	G	T
intronic	ATRX	chrX	77766393	77766393	A	T	chrX	A	T
intronic	ATRX	chrX	77771373	77771373	C	A	chrX	C	A
intronic	ATRX	chrX	77771399	77771399	A	C	chrX	A	C
intronic	ATRX	chrX	77772455	77772455	G	C	chrX	G	C
intronic	ATRX	chrX	77778145	77778145	G	T	chrX	G	T
intronic	ATRX	chrX	77778653	77778653	G	A	chrX	G	A
intergenic	ATRX(dist=4757),MAGT1(dist=35374)	chrX	77790990	77790990	-	TATAAATATATATATA	chrX	C	CTATAAATATATATATA
intergenic	ATRX(dist=5583),MAGT1(dist=34548)	chrX	77791816	77791816	C	A	chrX	C	A
intergenic	ATRX(dist=8813),MAGT1(dist=31318)	chrX	77795046	77795046	C	A	chrX	C	A
intergenic	ATRX(dist=10716),MAGT1(dist=29415)	chrX	77796949	77796949	G	-	chrX	TG	T
intergenic	ATRX(dist=10720),MAGT1(dist=29411)	chrX	77796953	77796953	G	-	chrX	TG	T
intergenic	ATRX(dist=10729),MAGT1(dist=29402)	chrX	77796962	77796962	G	T	chrX	G	T
intergenic	ATRX(dist=10736),MAGT1(dist=29395)	chrX	77796969	77796969	C	G	chrX	C	A,G
intergenic	ATRX(dist=10740),MAGT1(dist=29391)	chrX	77796973	77796973	A	T	chrX	A	T
intergenic	ATRX(dist=10741),MAGT1(dist=29390)	chrX	77796974	77796974	G	T	chrX	G	T
intergenic	ATRX(dist=12609),MAGT1(dist=27522)	chrX	77798842	77798842	C	A	chrX	C	A
intergenic	ATRX(dist=13405),MAGT1(dist=26726)	chrX	77799638	77799638	T	A	chrX	T	A
intergenic	ATRX(dist=13560),MAGT1(dist=26571)	chrX	77799793	77799793	T	G	chrX	T	G
intergenic	ATRX(dist=13562),MAGT1(dist=26569)	chrX	77799795	77799795	A	C	chrX	A	C
intergenic	ATRX(dist=13564),MAGT1(dist=26567)	chrX	77799797	77799797	A	C	chrX	A	C
intergenic	ATRX(dist=13615),MAGT1(dist=26516)	chrX	77799848	77799848	C	G	chrX	C	G
intergenic	ATRX(dist=14605),MAGT1(dist=25526)	chrX	77800838	77800838	C	A	chrX	C	A
intergenic	ATRX(dist=14862),MAGT1(dist=25269)	chrX	77801095	77801095	T	A	chrX	T	A
intergenic	ATRX(dist=17486),MAGT1(dist=22645)	chrX	77803719	77803719	G	C	chrX	G	C
intergenic	ATRX(dist=17497),MAGT1(dist=22634)	chrX	77803730	77803730	G	C	chrX	G	C
intergenic	ATRX(dist=17509),MAGT1(dist=22622)	chrX	77803742	77803742	C	A	chrX	C	A
intergenic	ATRX(dist=17520),MAGT1(dist=22611)	chrX	77803753	77803753	T	A	chrX	T	A
intergenic	ATRX(dist=19673),MAGT1(dist=20458)	chrX	77805906	77805906	C	A	chrX	C	A
intergenic	ATRX(dist=21466),MAGT1(dist=18665)	chrX	77807699	77807699	-	TTCTTTCTTTCT	chrX	C	CTTCTTTCTTTCT
intergenic	ATRX(dist=26242),MAGT1(dist=13889)	chrX	77812475	77812475	C	A	chrX	C	A
intergenic	ATRX(dist=26244),MAGT1(dist=13887)	chrX	77812477	77812477	C	A	chrX	C	A
intergenic	ATRX(dist=27061),MAGT1(dist=13070)	chrX	77813294	77813294	G	-	chrX	TG	T
intergenic	ATRX(dist=27063),MAGT1(dist=13068)	chrX	77813296	77813296	A	T	chrX	A	T
intergenic	ATRX(dist=27067),MAGT1(dist=13064)	chrX	77813300	77813300	G	T	chrX	G	T
intergenic	ATRX(dist=28775),MAGT1(dist=11356)	chrX	77815008	77815008	G	T	chrX	G	T
intergenic	ATRX(dist=31321),MAGT1(dist=8810)	chrX	77817554	77817554	G	C	chrX	G	C
intergenic	ATRX(dist=31326),MAGT1(dist=8805)	chrX	77817559	77817559	T	A	chrX	T	A
intergenic	ATRX(dist=37013),MAGT1(dist=3118)	chrX	77823246	77823246	C	A	chrX	C	A
intergenic	ATRX(dist=37032),MAGT1(dist=3099)	chrX	77823265	77823265	T	A	chrX	T	A
intergenic	FGF16(dist=7629),ATRX(dist=39971)	chrX	77464907	77464907	A	C	chrX	A	C
intergenic	FGF16(dist=7637),ATRX(dist=39963)	chrX	77464915	77464915	A	C	chrX	A	C
intergenic	FGF16(dist=14105),ATRX(dist=33495)	chrX	77471383	77471383	A	C	chrX	A	C
intergenic	FGF16(dist=14107),ATRX(dist=33493)	chrX	77471385	77471385	A	C	chrX	A	C
intronic	ATRX	chrX	77532076	77532076	G	T	chrX	G	T
intronic	ATRX	chrX	77533594	77533594	A	C	chrX	A	C
intronic	ATRX	chrX	77538914	77538914	G	T	chrX	G	T
intronic	ATRX	chrX	77539767	77539767	G	T	chrX	G	T
intronic	ATRX	chrX	77559450	77559451	TT	-	chrX	CTT	C
intronic	ATRX	chrX	77582409	77582409	G	C	chrX	G	C
intronic	ATRX	chrX	77590632	77590633	CT	AA	chrX	CT	AA
intronic	ATRX	chrX	77590644	77590644	C	A	chrX	C	A
intronic	ATRX	chrX	77592437	77592437	T	G	chrX	T	G
intronic	ATRX	chrX	77592439	77592439	A	G	chrX	A	G
intronic	ATRX	chrX	77601461	77601461	G	C	chrX	G	C
intronic	ATRX	chrX	77601531	77601531	G	T	chrX	G	T
intronic	ATRX	chrX	77603556	77603556	A	T	chrX	A	T
intronic	ATRX	chrX	77606774	77606774	-	C	chrX	A	AC
intronic	ATRX	chrX	77606782	77606782	A	C	chrX	A	C
intronic	ATRX	chrX	77606809	77606809	T	A	chrX	T	A
intronic	ATRX	chrX	77606829	77606829	T	A	chrX	T	A
intronic	ATRX	chrX	77626029	77626050	ATATATATATATATATATATAT	-	chrX	CATATATATATATATATATATAT	C,CATATATATATATATAT
intronic	ATRX	chrX	77626045	77626050	ATATAT	-	chrX	CATATATATATATATATATATAT	C,CATATATATATATATAT
intronic	ATRX	chrX	77631192	77631192	C	A	chrX	C	A
intronic	ATRX	chrX	77637960	77637960	C	-	chrX	AC	A
intronic	ATRX	chrX	77637979	77637979	C	A	chrX	C	A
intronic	ATRX	chrX	77640303	77640303	A	C	chrX	A	C
intronic	ATRX	chrX	77641013	77641013	C	T	chrX	C	T
intronic	ATRX	chrX	77641626	77641626	C	A	chrX	C	A
intronic	ATRX	chrX	77643929	77643929	-	A	chrX	T	TA
intronic	ATRX	chrX	77646944	77646944	G	A	chrX	G	A
intronic	ATRX	chrX	77646955	77646955	C	A	chrX	C	A
intronic	ATRX	chrX	77668459	77668459	C	A	chrX	C	A
intronic	ATRX	chrX	77668853	77668853	C	A	chrX	C	A
intronic	ATRX	chrX	77668864	77668864	G	C	chrX	G	C
intronic	ATRX	chrX	77677615	77677615	G	C	chrX	G	C
intronic	ATRX	chrX	77703417	77703417	A	C	chrX	A	C
intronic	ATRX	chrX	77703420	77703421	AT	CC	chrX	AT	CC
intronic	ATRX	chrX	77716168	77716168	A	C	chrX	A	C
intronic	ATRX	chrX	77716321	77716321	-	TAT	chrX	A	ATAT
intronic	ATRX	chrX	77717591	77717591	G	C	chrX	G	C
intronic	ATRX	chrX	77717625	77717625	C	A	chrX	C	A
intronic	ATRX	chrX	77726921	77726921	G	T	chrX	G	T
intronic	ATRX	chrX	77729123	77729123	G	C	chrX	G	C
intronic	ATRX	chrX	77731115	77731115	T	G	chrX	T	G
intronic	ATRX	chrX	77748739	77748739	A	C	chrX	A	C
intronic	ATRX	chrX	77754163	77754163	T	-	chrX	CT	C
intronic	ATRX	chrX	77767075	77767075	T	G	chrX	T	G
intronic	ATRX	chrX	77769645	77769645	A	T	chrX	A	T
intronic	ATRX	chrX	77772309	77772309	C	A	chrX	C	A
intronic	ATRX	chrX	77773043	77773043	C	A	chrX	C	A
intronic	ATRX	chrX	77778117	77778117	A	T	chrX	A	T
intronic	ATRX	chrX	77778128	77778128	C	A	chrX	C	A
intronic	ATRX	chrX	77781441	77781441	C	A	chrX	C	A
intergenic	ATRX(dist=5734),MAGT1(dist=34397)	chrX	77791967	77791967	-	T	chrX	C	CT
intergenic	ATRX(dist=11777),MAGT1(dist=28354)	chrX	77798010	77798010	A	G	chrX	A	G
intergenic	ATRX(dist=14614),MAGT1(dist=25517)	chrX	77800847	77800847	G	T	chrX	G	T
intergenic	ATRX(dist=17546),MAGT1(dist=22585)	chrX	77803779	77803779	G	T	chrX	G	T
intergenic	ATRX(dist=17562),MAGT1(dist=22569)	chrX	77803795	77803795	C	G	chrX	C	G
intergenic	ATRX(dist=24818),MAGT1(dist=15313)	chrX	77811051	77811051	G	T	chrX	G	T
intergenic	ATRX(dist=24823),MAGT1(dist=15308)	chrX	77811056	77811056	C	A	chrX	C	A
intergenic	ATRX(dist=24829),MAGT1(dist=15302)	chrX	77811062	77811062	A	T	chrX	A	T
intergenic	ATRX(dist=24834),MAGT1(dist=15297)	chrX	77811067	77811067	C	A	chrX	C	A
intergenic	ATRX(dist=24844),MAGT1(dist=15287)	chrX	77811077	77811077	G	T	chrX	G	T
intergenic	ATRX(dist=24851),MAGT1(dist=15280)	chrX	77811084	77811084	G	T	chrX	G	T
intergenic	ATRX(dist=26228),MAGT1(dist=13903)	chrX	77812461	77812461	G	T	chrX	G	T
intergenic	ATRX(dist=31331),MAGT1(dist=8800)	chrX	77817564	77817564	C	A	chrX	C	A
intergenic	ATRX(dist=37640),MAGT1(dist=2491)	chrX	77823873	77823873	C	A	chrX	C	A
Common
Site	Name	Chrom	Start	End	Ref	Alt	Chrom	Ref	Alt
intergenic	FGF16(dist=2873),ATRX(dist=44727)	chrX	77460151	77460151	-	TATC	chrX	A	ATATC
intergenic	FGF16(dist=4297),ATRX(dist=43303)	chrX	77461575	77461575	T	C	chrX	T	C
intergenic	FGF16(dist=4537),ATRX(dist=43063)	chrX	77461815	77461815	A	G	chrX	A	G
intergenic	FGF16(dist=7633),ATRX(dist=39967)	chrX	77464911	77464911	T	G	chrX	T	G
intergenic	FGF16(dist=15059),ATRX(dist=32541)	chrX	77472337	77472337	C	A	chrX	C	A
intergenic	FGF16(dist=26172),ATRX(dist=21423)	chrX	77483450	77483455	CACAAA	-	chrX	TCACAAA	T
intergenic	FGF16(dist=26181),ATRX(dist=21415)	chrX	77483459	77483463	TAACC	-	chrX	TTAACC	T
intergenic	FGF16(dist=26189),ATRX(dist=21411)	chrX	77483467	77483467	G	-	chrX	AG	A
intergenic	FGF16(dist=26191),ATRX(dist=21409)	chrX	77483469	77483469	G	-	chrX	AG	A
intergenic	FGF16(dist=26194),ATRX(dist=21401)	chrX	77483472	77483477	GACCAA	-	chrX	TGACCAA	T
intergenic	FGF16(dist=34510),ATRX(dist=13090)	chrX	77491788	77491788	G	T	chrX	G	T
intergenic	FGF16(dist=39592),ATRX(dist=8008)	chrX	77496870	77496870	C	G	chrX	C	G
intergenic	FGF16(dist=41795),ATRX(dist=5805)	chrX	77499073	77499073	A	G	chrX	A	G
intergenic	FGF16(dist=43797),ATRX(dist=3803)	chrX	77501075	77501075	G	T	chrX	G	T
intergenic	FGF16(dist=44626),ATRX(dist=2974)	chrX	77501904	77501904	T	G	chrX	T	G
intronic	ATRX	chrX	77509420	77509420	G	C	chrX	G	C
intronic	ATRX	chrX	77509912	77509912	G	-	chrX	CG	C
intronic	ATRX	chrX	77524766	77524766	G	T	chrX	G	T
intronic	ATRX	chrX	77524769	77524769	A	T	chrX	A	T
intronic	ATRX	chrX	77524785	77524785	A	C	chrX	A	C
intronic	ATRX	chrX	77528581	77528584	AAAC	-	chrX	AAAAC	A
intronic	ATRX	chrX	77530633	77530633	-	AAACA	chrX	C	CAAACA
intronic	ATRX	chrX	77530741	77530741	C	T	chrX	C	T
intronic	ATRX	chrX	77532046	77532046	A	T	chrX	A	T
intronic	ATRX	chrX	77532847	77532847	C	T	chrX	C	T
intronic	ATRX	chrX	77534920	77534920	T	C	chrX	T	C
intronic	ATRX	chrX	77535921	77535921	G	T	chrX	G	T
intronic	ATRX	chrX	77537793	77537793	T	C	chrX	T	C
intronic	ATRX	chrX	77538981	77538981	G	A	chrX	G	A
intronic	ATRX	chrX	77541958	77541958	T	A	chrX	T	A
intronic	ATRX	chrX	77543958	77543959	AT	-	chrX	AAT	A
intronic	ATRX	chrX	77543987	77543987	A	G	chrX	A	G
intronic	ATRX	chrX	77548316	77548316	A	C	chrX	A	C
intronic	ATRX	chrX	77562444	77562444	A	T	chrX	A	T
intronic	ATRX	chrX	77564271	77564271	T	C	chrX	T	C
intronic	ATRX	chrX	77567691	77567691	G	A	chrX	G	A
intronic	ATRX	chrX	77568740	77568740	A	C	chrX	A	C
intronic	ATRX	chrX	77581572	77581572	T	C	chrX	T	C
intronic	ATRX	chrX	77581927	77581927	G	A	chrX	G	A
intronic	ATRX	chrX	77582073	77582073	T	C	chrX	T	C
intronic	ATRX	chrX	77587587	77587587	C	T	chrX	C	T
intronic	ATRX	chrX	77588405	77588405	A	C	chrX	A	C
intronic	ATRX	chrX	77593470	77593470	T	C	chrX	T	C
intronic	ATRX	chrX	77594601	77594601	A	G	chrX	A	G
intronic	ATRX	chrX	77596445	77596445	T	-	chrX	AT	A
intronic	ATRX	chrX	77603532	77603532	-	T	chrX	A	AT
intronic	ATRX	chrX	77603548	77603548	G	T	chrX	G	T
intronic	ATRX	chrX	77603550	77603550	A	T	chrX	A	T
intronic	ATRX	chrX	77604118	77604118	C	T	chrX	C	T
intronic	ATRX	chrX	77605569	77605569	T	C	chrX	T	C
intronic	ATRX	chrX	77606757	77606757	-	A	chrX	C	CA
intronic	ATRX	chrX	77612051	77612051	A	C	chrX	A	C
intronic	ATRX	chrX	77612208	77612208	G	A	chrX	G	A
intronic	ATRX	chrX	77614999	77615001	GTT	-	chrX	GGTT	G
intronic	ATRX	chrX	77621848	77621848	A	C	chrX	A	C
intronic	ATRX	chrX	77625230	77625230	T	C	chrX	T	C
intronic	ATRX	chrX	77627611	77627611	T	C	chrX	T	C
intronic	ATRX	chrX	77631170	77631170	G	C	chrX	G	C
intronic	ATRX	chrX	77632241	77632241	-	TC	chrX	T	TTC
intronic	ATRX	chrX	77634232	77634232	-	AAA	chrX	T	TAAA
intronic	ATRX	chrX	77637940	77637940	A	-	chrX	CA	C
intronic	ATRX	chrX	77637966	77637966	C	A	chrX	C	A
intronic	ATRX	chrX	77642089	77642089	A	G	chrX	A	G
intronic	ATRX	chrX	77642905	77642905	A	G	chrX	A	G
intronic	ATRX	chrX	77643338	77643338	T	A	chrX	T	A
intronic	ATRX	chrX	77648625	77648625	T	-	chrX	GT	G
intronic	ATRX	chrX	77652806	77652806	C	A	chrX	C	A
intronic	ATRX	chrX	77654999	77654999	G	C	chrX	G	C
intronic	ATRX	chrX	77659483	77659484	AC	-	chrX	TAC	T
intronic	ATRX	chrX	77660835	77660835	C	T	chrX	C	T
intronic	ATRX	chrX	77661468	77661468	A	-	chrX	GA	G
splicing	ATRX(ENST00000373344.10:exon11:c.3943+143G>A,ENST00000395603.7:exon10:c.3829+143G>A,ENST00000480283.5:exon12:c.4066+143G>A,ENST00000480283.5:exon12:UTR3,ENST00000624166.3:exon11:c.3739+143G>A)	chrX	77664502	77664502	C	T	chrX	C	T
intronic	ATRX	chrX	77666024	77666024	-	AGAT	chrX	C	CAGAT
intronic	ATRX	chrX	77667296	77667301	TGTGTG	-	chrX	ATGTGTG	A
intronic	ATRX	chrX	77668168	77668168	C	T	chrX	C	T
intronic	ATRX	chrX	77671167	77671167	-	ATATAT	chrX	A	AATATAT
UTR3	ATRX(ENST00000493470.2:c.*956G>A)	chrX	77675083	77675083	C	T	chrX	C	T
intronic	ATRX	chrX	77676943	77676943	A	G	chrX	A	G
intronic	ATRX	chrX	77678237	77678240	AGAC	-	chrX	GAGAC	G
intronic	ATRX	chrX	77681100	77681100	C	A	chrX	C	A
exonic	ATRX	chrX	77682471	77682471	C	G	chrX	C	G
splicing	ATRX(ENST00000373344.10:exon8:c.595-36C>T,ENST00000395603.7:exon7:c.481-36C>T,ENST00000480283.5:exon9:c.718-36C>T,ENST00000480283.5:exon9:UTR3,ENST00000624166.3:exon7:c.478-36C>T,ENST00000624032.3:exon8:c.595-36C>T,ENST00000623321.3:exon7:c.430-36C>T,ENST00000625063.3:exon6:c.410-36C>T,ENST00000624668.3:exon6:c.316-36C>T)	chrX	77685042	77685042	G	A	chrX	G	A
intronic	ATRX	chrX	77695062	77695062	A	-	chrX	CA	C
intronic	ATRX	chrX	77695077	77695077	C	-	chrX	AC	A
intronic	ATRX	chrX	77703242	77703242	T	C	chrX	T	C
intronic	ATRX	chrX	77703421	77703421	T	C	chrX	T	C
intronic	ATRX	chrX	77707945	77707945	C	T	chrX	C	T
intronic	ATRX	chrX	77709645	77709645	A	-	chrX	TA	T
intronic	ATRX	chrX	77710711	77710711	-	T	chrX	A	AT
intronic	ATRX	chrX	77710933	77710933	-	AC	chrX	A	AAC
intronic	ATRX	chrX	77716128	77716146	TTTTTTTTTTTTTTTTTTG	-	chrX	TTTTTTTTTTTTTTTTTTTG	T
intronic	ATRX	chrX	77716323	77716323	A	T	chrX	A	T
intronic	ATRX	chrX	77721205	77721205	A	C	chrX	A	C
intronic	ATRX	chrX	77721572	77721572	C	T	chrX	C	T
intronic	ATRX	chrX	77727363	77727363	G	A	chrX	G	A
intronic	ATRX	chrX	77728764	77728764	-	T	chrX	C	CT
intronic	ATRX	chrX	77729150	77729150	C	A	chrX	C	A
intronic	ATRX	chrX	77732898	77732898	G	A	chrX	G	A
intronic	ATRX	chrX	77733110	77733110	C	T	chrX	C	T
intronic	ATRX	chrX	77733406	77733406	C	T	chrX	C	T
intronic	ATRX	chrX	77734209	77734212	ATAC	-	chrX	AATAC	A
intronic	ATRX	chrX	77736173	77736173	A	C	chrX	A	C
intronic	ATRX	chrX	77737480	77737483	AATA	-	chrX	TAATA	T
intronic	ATRX	chrX	77738818	77738818	T	C	chrX	T	C
intronic	ATRX	chrX	77738852	77738852	G	A	chrX	G	A
intronic	ATRX	chrX	77741037	77741037	-	AC	chrX	T	TAC
intronic	ATRX	chrX	77741440	77741440	T	G	chrX	T	G
intronic	ATRX	chrX	77754940	77754940	G	T	chrX	G	T
intronic	ATRX	chrX	77761346	77761346	T	C	chrX	T	C
intronic	ATRX	chrX	77769640	77769640	G	T	chrX	G	T
intronic	ATRX	chrX	77773031	77773031	G	T	chrX	G	T
intronic	ATRX	chrX	77775715	77775715	-	TTTA	chrX	C	CTTTA
intronic	ATRX	chrX	77785470	77785470	A	G	chrX	A	G
upstream	ATRX(dist=673)	chrX	77786906	77786913	ACACACAC	-	chrX	TACACACAC	T
intergenic	ATRX(dist=1103),MAGT1(dist=39028)	chrX	77787336	77787336	-	C	chrX	T	TC
intergenic	ATRX(dist=3820),MAGT1(dist=36311)	chrX	77790053	77790053	G	-	chrX	AG	A
intergenic	ATRX(dist=4689),MAGT1(dist=35441)	chrX	77790922	77790923	AT	-	chrX	CAT	C
intergenic	ATRX(dist=4702),MAGT1(dist=35418)	chrX	77790935	77790946	TATATATATATA	-	chrX	GTATATATATATA	G
intergenic	ATRX(dist=6539),MAGT1(dist=33592)	chrX	77792772	77792772	G	A	chrX	G	A
intergenic	ATRX(dist=10699),MAGT1(dist=29431)	chrX	77796932	77796933	TT	-	chrX	CTT	C
intergenic	ATRX(dist=10724),MAGT1(dist=29407)	chrX	77796957	77796957	G	T	chrX	G	T
intergenic	ATRX(dist=10736),MAGT1(dist=29395)	chrX	77796969	77796969	C	A	chrX	C	A,G
intergenic	ATRX(dist=14569),MAGT1(dist=25562)	chrX	77800802	77800802	G	T	chrX	G	T
intergenic	ATRX(dist=14577),MAGT1(dist=25554)	chrX	77800810	77800810	G	T	chrX	G	T
intergenic	ATRX(dist=14586),MAGT1(dist=25545)	chrX	77800819	77800819	C	G	chrX	C	G
intergenic	ATRX(dist=15779),MAGT1(dist=24352)	chrX	77802012	77802012	C	G	chrX	C	G
intergenic	ATRX(dist=19180),MAGT1(dist=20951)	chrX	77805413	77805413	T	-	chrX	CT	C
intergenic	ATRX(dist=19685),MAGT1(dist=20446)	chrX	77805918	77805918	C	G	chrX	C	G
intergenic	ATRX(dist=25940),MAGT1(dist=14191)	chrX	77812173	77812173	C	A	chrX	C	A
intergenic	ATRX(dist=27045),MAGT1(dist=13086)	chrX	77813278	77813278	T	-	chrX	AT	A
intergenic	ATRX(dist=28423),MAGT1(dist=11708)	chrX	77814656	77814656	A	G	chrX	A	G
intergenic	ATRX(dist=29686),MAGT1(dist=10445)	chrX	77815919	77815919	T	C	chrX	T	C
intergenic	ATRX(dist=32029),MAGT1(dist=8102)	chrX	77818262	77818262	G	T	chrX	G	T
intergenic	ATRX(dist=35735),MAGT1(dist=4396)	chrX	77821968	77821968	T	C	chrX	T	C
intergenic	ATRX(dist=37040),MAGT1(dist=3091)	chrX	77823273	77823273	A	G	chrX	A	G
intronic	ATRX	chrX	77606778	77606778	A	C	chrX	A	C
intronic	ATRX	chrX	77606786	77606786	A	C	chrX	A	C
intronic	ATRX	chrX	77606822	77606822	A	C	chrX	A	C
intronic	ATRX	chrX	77661467	77661467	G	-	chrX	TG	T
intronic	ATRX	chrX	77661468	77661468	A	T	chrX	A	T
intronic	ATRX	chrX	77701512	77701512	C	A	chrX	C	A
intronic	ATRX	chrX	77773049	77773049	G	T	chrX	G	T

## Sheet: 42WT vs T98G
Unique in 42WT
Site	Name	Chrom	Start	End	Ref	Alt	Chrom	Ref	Alt
intergenic	FGF16(dist=7622),ATRX(dist=39978)	chrX	77464900	77464900	A	T	chrX	A	T
intergenic	FGF16(dist=7626),ATRX(dist=39974)	chrX	77464904	77464904	G	T	chrX	G	T
intergenic	FGF16(dist=7629),ATRX(dist=39971)	chrX	77464907	77464907	A	T	chrX	A	T
intergenic	FGF16(dist=7637),ATRX(dist=39963)	chrX	77464915	77464915	A	T	chrX	A	T
intergenic	FGF16(dist=21115),ATRX(dist=26485)	chrX	77478393	77478393	A	C	chrX	A	C
intergenic	FGF16(dist=39244),ATRX(dist=8356)	chrX	77496522	77496522	A	C	chrX	A	C
intergenic	FGF16(dist=39258),ATRX(dist=8342)	chrX	77496536	77496536	A	C	chrX	A	C
intergenic	FGF16(dist=39277),ATRX(dist=8323)	chrX	77496555	77496555	A	C	chrX	A	C
intergenic	FGF16(dist=43416),ATRX(dist=4184)	chrX	77500694	77500694	A	C	chrX	A	C
intronic	ATRX	chrX	77514658	77514658	G	A	chrX	G	A
intronic	ATRX	chrX	77524733	77524733	G	T	chrX	G	T
intronic	ATRX	chrX	77563703	77563706	GTGT	-	chrX	CGTGT	C
intronic	ATRX	chrX	77606787	77606787	C	A	chrX	C	A
intronic	ATRX	chrX	77607748	77607748	C	A	chrX	C	A
intronic	ATRX	chrX	77607765	77607765	C	A	chrX	C	A
intronic	ATRX	chrX	77626029	77626060	ATATATATATATATATATATATATATATATAT	-	chrX	CATATATATATATATATATATATATATATATAT	C
intronic	ATRX	chrX	77636862	77636863	GG	-	chrX	AGG	A
intronic	ATRX	chrX	77636867	77636893	GAGGAGGGAGGAGGAGGAGGAAGAAGA	-	chrX	GGAGGAGGGAGGAGGAGGAGGAAGAAGA	G
intronic	ATRX	chrX	77636899	77636899	G	C	chrX	G	C
intronic	ATRX	chrX	77636909	77636909	A	G	chrX	A	G
intronic	ATRX	chrX	77640310	77640310	C	A	chrX	C	A
intronic	ATRX	chrX	77661447	77661447	C	A	chrX	C	A
intronic	ATRX	chrX	77661461	77661461	G	T	chrX	G	T
intronic	ATRX	chrX	77677665	77677665	-	T	chrX	A	AT
intronic	ATRX	chrX	77677689	77677689	C	A	chrX	C	A
intronic	ATRX	chrX	77695099	77695099	C	A	chrX	C	A
splicing	ATRX(ENST00000373344.10:exon2:c.133+55->T,ENST00000395603.7:exon2:c.133+55->T,ENST00000480283.5:exon2:c.133+55->T,ENST00000624166.3:exon2:c.133+55->T,ENST00000624032.3:exon2:c.133+55->T,ENST00000622960.1:exon2:c.16+55->T)	chrX	77717076	77717076	-	A	chrX	T	TA
intronic	ATRX	chrX	77717591	77717592	GA	CC	chrX	GA	CC
intronic	ATRX	chrX	77724333	77724333	-	C	chrX	A	AC
intronic	ATRX	chrX	77724334	77724334	G	A	chrX	G	A,GA
intronic	ATRX	chrX	77724334	77724334	-	A	chrX	G	A,GA
intronic	ATRX	chrX	77730989	77730989	C	T	chrX	C	T
intronic	ATRX	chrX	77735598	77735598	-	TAAA	chrX	C	CTAAA
intronic	ATRX	chrX	77737451	77737451	A	G	chrX	A	G
intronic	ATRX	chrX	77737452	77737452	G	T	chrX	G	T
intronic	ATRX	chrX	77737454	77737454	A	T	chrX	A	T
intronic	ATRX	chrX	77737498	77737498	C	A	chrX	C	A
intronic	ATRX	chrX	77741351	77741351	T	G	chrX	T	G
intronic	ATRX	chrX	77741454	77741454	C	G	chrX	C	G
intronic	ATRX	chrX	77741471	77741471	G	T	chrX	G	T
intronic	ATRX	chrX	77758442	77758442	A	T	chrX	A	T
intronic	ATRX	chrX	77760469	77760469	G	-	chrX	TG	T
intronic	ATRX	chrX	77764396	77764396	T	C	chrX	T	C
intronic	ATRX	chrX	77768171	77768171	T	C	chrX	T	C
intronic	ATRX	chrX	77773014	77773014	-	T	chrX	A	AT
intronic	ATRX	chrX	77773035	77773035	C	A	chrX	C	A
intronic	ATRX	chrX	77773059	77773059	C	G	chrX	C	G
intronic	ATRX	chrX	77777086	77777086	G	A	chrX	G	A
intronic	ATRX	chrX	77779091	77779091	-	TTTTTTTTTTT	chrX	A	ATTTTTTTTTTT
intergenic	ATRX(dist=1104),MAGT1(dist=39027)	chrX	77787337	77787337	-	A	chrX	C	CA
intergenic	ATRX(dist=4757),MAGT1(dist=35374)	chrX	77790990	77790990	-	TATAAATATATA	chrX	C	CTATAAATATATA
intergenic	ATRX(dist=9611),MAGT1(dist=30520)	chrX	77795844	77795844	A	C	chrX	A	C
intergenic	ATRX(dist=10715),MAGT1(dist=29415)	chrX	77796948	77796949	TG	-	chrX	TTG	T
intergenic	ATRX(dist=14579),MAGT1(dist=25552)	chrX	77800812	77800812	C	A	chrX	C	A
intergenic	ATRX(dist=14586),MAGT1(dist=25545)	chrX	77800819	77800819	C	A	chrX	C	A
intergenic	ATRX(dist=21466),MAGT1(dist=18665)	chrX	77807699	77807699	-	TTCTTTCTTTCTTTCTTTCT	chrX	C	CTTCTTTCTTTCTTTCTTTCT
intergenic	ATRX(dist=31992),MAGT1(dist=8139)	chrX	77818225	77818225	A	G	chrX	A	G
intergenic	ATRX(dist=31996),MAGT1(dist=8135)	chrX	77818229	77818229	A	G	chrX	A	G
intergenic	FGF16(dist=6191),ATRX(dist=41409)	chrX	77463469	77463469	A	T	chrX	A	T
intergenic	FGF16(dist=25803),ATRX(dist=21797)	chrX	77483081	77483081	G	T	chrX	G	T
intergenic	FGF16(dist=25815),ATRX(dist=21785)	chrX	77483093	77483093	C	A	chrX	C	A
UTR3	ATRX(ENST00000373344.10:c.*1421G>A,ENST00000395603.7:c.*1421G>A,ENST00000480283.5:c.*8528G>A)	chrX	77506930	77506930	C	T	chrX	C	T
intronic	ATRX	chrX	77534898	77534898	G	T	chrX	G	T
intronic	ATRX	chrX	77535913	77535913	G	T	chrX	G	T
intronic	ATRX	chrX	77535926	77535926	T	A	chrX	T	A
intronic	ATRX	chrX	77535928	77535928	C	A	chrX	C	A
intronic	ATRX	chrX	77538817	77538817	G	T	chrX	G	T
intronic	ATRX	chrX	77555704	77555704	A	T	chrX	A	T
intronic	ATRX	chrX	77555710	77555710	T	G	chrX	T	G
intronic	ATRX	chrX	77593213	77593213	G	C	chrX	G	C
intronic	ATRX	chrX	77593225	77593225	T	A	chrX	T	A
intronic	ATRX	chrX	77601463	77601463	G	C	chrX	G	C
intronic	ATRX	chrX	77601544	77601544	C	A	chrX	C	A
intronic	ATRX	chrX	77601565	77601565	C	A	chrX	C	A
intronic	ATRX	chrX	77601577	77601577	C	A	chrX	C	A
intronic	ATRX	chrX	77606755	77606755	T	A	chrX	T	A
intronic	ATRX	chrX	77606757	77606757	C	A	chrX	C	A,CA
intronic	ATRX	chrX	77606784	77606784	A	C	chrX	A	C
intronic	ATRX	chrX	77606801	77606801	T	A	chrX	T	A
intronic	ATRX	chrX	77606804	77606804	A	C	chrX	A	C
intronic	ATRX	chrX	77607709	77607710	AA	-	chrX	CAA	C
intronic	ATRX	chrX	77627718	77627718	G	T	chrX	G	T
intronic	ATRX	chrX	77636776	77636776	G	A	chrX	G	A
intronic	ATRX	chrX	77636779	77636779	G	A	chrX	G	A
intronic	ATRX	chrX	77636783	77636783	G	A	chrX	G	A
intronic	ATRX	chrX	77641584	77641584	-	A	chrX	G	GA
intronic	ATRX	chrX	77641620	77641620	C	A	chrX	C	A
intronic	ATRX	chrX	77652968	77652968	G	C	chrX	G	C
intronic	ATRX	chrX	77664085	77664085	G	C	chrX	G	C
intronic	ATRX	chrX	77664122	77664122	C	G	chrX	C	G
intronic	ATRX	chrX	77677682	77677682	C	A	chrX	C	A
intronic	ATRX	chrX	77677689	77677689	C	G	chrX	C	G
intronic	ATRX	chrX	77687153	77687153	A	-	chrX	CA	C
intronic	ATRX	chrX	77695084	77695084	C	A	chrX	C	A
intronic	ATRX	chrX	77695096	77695096	C	G	chrX	C	G
intronic	ATRX	chrX	77709663	77709663	C	A	chrX	C	A
intronic	ATRX	chrX	77709682	77709682	C	A	chrX	C	A
intronic	ATRX	chrX	77709687	77709687	C	G	chrX	C	G
intronic	ATRX	chrX	77709693	77709693	T	A	chrX	T	A
splicing	ATRX(ENST00000373344.10:exon2:c.133+58C>A,ENST00000395603.7:exon2:c.133+58C>A,ENST00000480283.5:exon2:c.133+58C>A,ENST00000624166.3:exon2:c.133+58C>A,ENST00000624032.3:exon2:c.133+58C>A,ENST00000622960.1:exon2:c.16+58C>A)	chrX	77717073	77717073	G	T	chrX	G	T
splicing	ATRX(ENST00000373344.10:exon2:c.133+56C>A,ENST00000395603.7:exon2:c.133+56C>A,ENST00000480283.5:exon2:c.133+56C>A,ENST00000624166.3:exon2:c.133+56C>A,ENST00000624032.3:exon2:c.133+56C>A,ENST00000622960.1:exon2:c.16+56C>A)	chrX	77717075	77717075	G	T	chrX	G	T
intronic	ATRX	chrX	77717625	77717625	C	G	chrX	C	G
intronic	ATRX	chrX	77729149	77729150	TC	AA	chrX	TC	AA
intronic	ATRX	chrX	77729181	77729181	C	A	chrX	C	A
intronic	ATRX	chrX	77731059	77731059	G	T	chrX	G	T
intronic	ATRX	chrX	77735985	77735985	C	A	chrX	C	A
intronic	ATRX	chrX	77740077	77740077	-	AT	chrX	A	AAT
intronic	ATRX	chrX	77745203	77745203	A	C	chrX	A	C
intronic	ATRX	chrX	77758442	77758442	A	C	chrX	A	C
intronic	ATRX	chrX	77758446	77758446	T	G	chrX	T	G
intronic	ATRX	chrX	77763458	77763458	C	T	chrX	C	T
intronic	ATRX	chrX	77772864	77772864	G	T	chrX	G	T
intronic	ATRX	chrX	77778155	77778155	C	A	chrX	C	A
intronic	ATRX	chrX	77778713	77778713	T	A	chrX	T	A
intronic	ATRX	chrX	77778720	77778720	C	A	chrX	C	A
intronic	ATRX	chrX	77778751	77778751	C	A	chrX	C	A
intergenic	ATRX(dist=1103),MAGT1(dist=39028)	chrX	77787336	77787336	-	A	chrX	T	TA,TC
intergenic	ATRX(dist=5734),MAGT1(dist=34397)	chrX	77791967	77791967	-	TTTTTTT	chrX	C	CTTTTTTT
intergenic	ATRX(dist=9432),MAGT1(dist=30699)	chrX	77795665	77795665	C	A	chrX	C	A
intergenic	ATRX(dist=9441),MAGT1(dist=30690)	chrX	77795674	77795674	G	C	chrX	G	C
intergenic	ATRX(dist=14592),MAGT1(dist=25539)	chrX	77800825	77800825	A	T	chrX	A	T
intergenic	ATRX(dist=15779),MAGT1(dist=24352)	chrX	77802012	77802012	C	G	chrX	C	G
intergenic	ATRX(dist=19685),MAGT1(dist=20446)	chrX	77805918	77805918	C	G	chrX	C	G
intergenic	ATRX(dist=31654),MAGT1(dist=8477)	chrX	77817887	77817887	C	G	chrX	C	G
Unique in T98G
Site	Name	Chrom	Start	End	Ref	Alt	Chrom	Ref	Alt
intergenic	FGF16(dist=1903),ATRX(dist=45697)	chrX	77459181	77459181	G	T	chrX	G	T
intergenic	FGF16(dist=1915),ATRX(dist=45685)	chrX	77459193	77459193	C	A	chrX	C	A
intergenic	FGF16(dist=1919),ATRX(dist=45681)	chrX	77459197	77459197	C	A	chrX	C	A
intergenic	FGF16(dist=1921),ATRX(dist=45679)	chrX	77459199	77459199	G	T	chrX	G	T
intergenic	FGF16(dist=8543),ATRX(dist=39057)	chrX	77465821	77465821	C	A	chrX	C	A
intergenic	FGF16(dist=20724),ATRX(dist=26876)	chrX	77478002	77478002	T	A	chrX	T	A
intergenic	FGF16(dist=20728),ATRX(dist=26872)	chrX	77478006	77478006	A	C	chrX	A	C
intergenic	FGF16(dist=20732),ATRX(dist=26868)	chrX	77478010	77478010	T	A	chrX	T	A
intergenic	FGF16(dist=20750),ATRX(dist=26850)	chrX	77478028	77478028	G	C	chrX	G	C
intergenic	FGF16(dist=20757),ATRX(dist=26843)	chrX	77478035	77478035	T	A	chrX	T	A
intergenic	FGF16(dist=21093),ATRX(dist=26507)	chrX	77478371	77478371	G	T	chrX	G	T
intergenic	FGF16(dist=21111),ATRX(dist=26489)	chrX	77478389	77478389	C	A	chrX	C	A
intergenic	FGF16(dist=23204),ATRX(dist=24396)	chrX	77480482	77480482	A	-	chrX	CA	C
intergenic	FGF16(dist=26590),ATRX(dist=21010)	chrX	77483868	77483868	G	C	chrX	G	C
intergenic	FGF16(dist=29624),ATRX(dist=17976)	chrX	77486902	77486902	A	-	chrX	CA	C
intergenic	FGF16(dist=31853),ATRX(dist=15747)	chrX	77489131	77489131	A	T	chrX	A	T
intergenic	FGF16(dist=39681),ATRX(dist=7919)	chrX	77496959	77496959	-	CATAAAACA	chrX	T	TCATAAAACA
UTR3	ATRX(ENST00000373344.10:c.*149delT,ENST00000395603.7:c.*149delT,ENST00000480283.5:c.*7256delT)	chrX	77508202	77508202	A	-	chrX	TA	T
intronic	ATRX	chrX	77515165	77515165	T	A	chrX	T	A
splicing	ATRX(ENST00000373344.10:exon31:c.6700-133T>C,ENST00000395603.7:exon30:c.6586-133T>C,ENST00000480283.5:exon32:c.6823-133T>C,ENST00000480283.5:exon32:UTR3)	chrX	77523534	77523534	A	G	chrX	A	G
intronic	ATRX	chrX	77523697	77523697	G	T	chrX	G	T
intronic	ATRX	chrX	77538877	77538877	G	T	chrX	G	T
intronic	ATRX	chrX	77538914	77538914	G	T	chrX	G	T
intronic	ATRX	chrX	77546497	77546497	-	T	chrX	A	AT
splicing	ATRX(ENST00000373344.10:exon30:c.6699+35A>G,ENST00000395603.7:exon29:c.6585+35A>G,ENST00000480283.5:exon31:c.6822+35A>G,ENST00000480283.5:exon31:UTR3)	chrX	77557416	77557416	T	C	chrX	T	C
intronic	ATRX	chrX	77563703	77563704	GT	-	chrX	CGT	C
intronic	ATRX	chrX	77563760	77563760	C	A	chrX	C	A
intronic	ATRX	chrX	77565853	77565853	C	A	chrX	C	A
intronic	ATRX	chrX	77582409	77582409	G	C	chrX	G	C
intronic	ATRX	chrX	77590611	77590611	C	A	chrX	C	A
intronic	ATRX	chrX	77590644	77590644	C	G	chrX	C	G
intronic	ATRX	chrX	77590649	77590649	C	G	chrX	C	G
intronic	ATRX	chrX	77592414	77592414	A	-	chrX	CA	C
intronic	ATRX	chrX	77592436	77592436	C	A	chrX	C	A
intronic	ATRX	chrX	77593265	77593265	T	A	chrX	T	A
intronic	ATRX	chrX	77596673	77596673	G	A	chrX	G	A
intronic	ATRX	chrX	77603532	77603532	-	TT	chrX	A	AT,ATT
intronic	ATRX	chrX	77606755	77606755	-	A	chrX	T	TA
intronic	ATRX	chrX	77607318	77607318	A	G	chrX	A	G
intronic	ATRX	chrX	77607731	77607731	G	-	chrX	AG	A
intronic	ATRX	chrX	77607740	77607740	G	A	chrX	G	A
intronic	ATRX	chrX	77607745	77607746	CT	AA	chrX	CT	AA
intronic	ATRX	chrX	77607760	77607760	T	A	chrX	T	A
intronic	ATRX	chrX	77626029	77626034	ATATAT	-	chrX	CATATAT	C
intronic	ATRX	chrX	77631200	77631200	G	C	chrX	G	C
intronic	ATRX	chrX	77637970	77637970	C	A	chrX	C	A
intronic	ATRX	chrX	77638032	77638032	A	T	chrX	A	T
intronic	ATRX	chrX	77640359	77640359	C	A	chrX	C	A
intronic	ATRX	chrX	77651146	77651146	G	A	chrX	G	A
intronic	ATRX	chrX	77651247	77651247	-	AAAAAAAAAAAAACCGCGGCAG	chrX	A	AAAAAAAAAAAAAACCGCGGCAG
splicing	ATRX(ENST00000373344.10:exon15:c.4318-144->T,ENST00000395603.7:exon14:c.4204-144->T,ENST00000480283.5:exon16:c.4441-144->T,ENST00000480283.5:exon16:UTR3)	chrX	77652497	77652497	-	A	chrX	T	TA
intronic	ATRX	chrX	77653002	77653002	G	T	chrX	G	T
intronic	ATRX	chrX	77670770	77670770	G	A	chrX	G	A
intronic	ATRX	chrX	77670788	77670788	C	A	chrX	C	A
intronic	ATRX	chrX	77670798	77670798	C	A	chrX	C	A
intronic	ATRX	chrX	77670815	77670815	C	A	chrX	C	A
intronic	ATRX	chrX	77678221	77678221	C	A	chrX	C	A
intronic	ATRX	chrX	77692846	77692846	-	GTGT	chrX	A	AGTGT
intronic	ATRX	chrX	77694946	77694946	T	A	chrX	T	A
intronic	ATRX	chrX	77695052	77695052	C	A	chrX	C	A
intronic	ATRX	chrX	77695079	77695079	G	T	chrX	G	T
intronic	ATRX	chrX	77695084	77695085	CT	AA	chrX	CT	AA
intronic	ATRX	chrX	77701926	77701926	T	G	chrX	T	G
intronic	ATRX	chrX	77709617	77709617	T	A	chrX	T	A
intronic	ATRX	chrX	77709634	77709634	T	G	chrX	T	G
intronic	ATRX	chrX	77709643	77709643	G	-	chrX	AG	A,TG
intronic	ATRX	chrX	77709642	77709642	A	T	chrX	AG	A,TG
intronic	ATRX	chrX	77709645	77709645	A	T	chrX	A	T
intronic	ATRX	chrX	77716277	77716277	T	G	chrX	T	G
intronic	ATRX	chrX	77716284	77716284	G	C	chrX	G	C
intronic	ATRX	chrX	77716288	77716288	G	C	chrX	G	C
intronic	ATRX	chrX	77716292	77716292	T	C	chrX	T	C
intronic	ATRX	chrX	77716295	77716295	T	G	chrX	T	G
intronic	ATRX	chrX	77716321	77716321	-	TAT	chrX	A	ATAT
intronic	ATRX	chrX	77728788	77728788	C	G	chrX	C	G
intronic	ATRX	chrX	77729123	77729123	G	C	chrX	G	C
intronic	ATRX	chrX	77729125	77729125	A	-	chrX	CA	C
intronic	ATRX	chrX	77732802	77732802	C	T	chrX	C	T
intronic	ATRX	chrX	77734681	77734681	G	A	chrX	G	A
intronic	ATRX	chrX	77735598	77735598	-	TAAATAAA	chrX	C	CTAAATAAA
intronic	ATRX	chrX	77738510	77738510	G	T	chrX	G	T
intronic	ATRX	chrX	77738587	77738587	A	C	chrX	A	C
intronic	ATRX	chrX	77745197	77745197	C	A	chrX	C	A
intronic	ATRX	chrX	77760250	77760250	G	C	chrX	G	C
intronic	ATRX	chrX	77760255	77760255	C	A	chrX	C	A
intronic	ATRX	chrX	77760259	77760259	C	A	chrX	C	A
intronic	ATRX	chrX	77762858	77762858	G	A	chrX	G	A
intronic	ATRX	chrX	77767260	77767260	A	T	chrX	A	T
intronic	ATRX	chrX	77767282	77767282	G	T	chrX	G	T
intronic	ATRX	chrX	77770121	77770121	G	T	chrX	G	T
intronic	ATRX	chrX	77772334	77772334	C	A	chrX	C	A
intronic	ATRX	chrX	77774676	77774676	C	A	chrX	C	A
intronic	ATRX	chrX	77778653	77778653	G	A	chrX	G	A
intergenic	ATRX(dist=1127),MAGT1(dist=39004)	chrX	77787360	77787360	A	C	chrX	A	C
intergenic	ATRX(dist=4757),MAGT1(dist=35374)	chrX	77790990	77790990	-	TATAAATATATATATA	chrX	C	CTATAAATATATATATA
intergenic	ATRX(dist=10736),MAGT1(dist=29395)	chrX	77796969	77796969	C	G	chrX	C	G
intergenic	ATRX(dist=10740),MAGT1(dist=29391)	chrX	77796973	77796973	A	T	chrX	A	T
intergenic	ATRX(dist=13405),MAGT1(dist=26726)	chrX	77799638	77799638	T	A	chrX	T	A
intergenic	ATRX(dist=14571),MAGT1(dist=25560)	chrX	77800804	77800804	A	T	chrX	A	T
intergenic	ATRX(dist=14601),MAGT1(dist=25530)	chrX	77800834	77800834	A	T	chrX	A	T
intergenic	ATRX(dist=14616),MAGT1(dist=25515)	chrX	77800849	77800849	C	G	chrX	C	G
intergenic	ATRX(dist=15765),MAGT1(dist=24366)	chrX	77801998	77801998	G	T	chrX	G	T
intergenic	ATRX(dist=17516),MAGT1(dist=22615)	chrX	77803749	77803749	G	T	chrX	G	T
intergenic	ATRX(dist=17562),MAGT1(dist=22569)	chrX	77803795	77803795	C	G	chrX	C	G
intergenic	ATRX(dist=19179),MAGT1(dist=20952)	chrX	77805412	77805412	C	T	chrX	C	T
intergenic	ATRX(dist=21466),MAGT1(dist=18665)	chrX	77807699	77807699	-	TTCTTTCTTTCT	chrX	C	CTTCTTTCTTTCT
intergenic	ATRX(dist=24803),MAGT1(dist=15328)	chrX	77811036	77811036	C	A	chrX	C	A,G
intergenic	ATRX(dist=24803),MAGT1(dist=15328)	chrX	77811036	77811036	C	G	chrX	C	A,G
intergenic	ATRX(dist=26855),MAGT1(dist=13276)	chrX	77813088	77813088	-	T	chrX	C	CT
intergenic	ATRX(dist=27061),MAGT1(dist=13070)	chrX	77813294	77813294	G	-	chrX	TG	T
intergenic	ATRX(dist=27076),MAGT1(dist=13055)	chrX	77813309	77813309	A	C	chrX	A	C
intergenic	ATRX(dist=27469),MAGT1(dist=12662)	chrX	77813702	77813702	-	TTTT	chrX	A	ATTTT
intergenic	ATRX(dist=30682),MAGT1(dist=9449)	chrX	77816915	77816915	C	A	chrX	C	A
intergenic	ATRX(dist=31315),MAGT1(dist=8816)	chrX	77817548	77817548	G	T	chrX	G	T
intergenic	ATRX(dist=31317),MAGT1(dist=8814)	chrX	77817550	77817550	G	C	chrX	G	C
intergenic	ATRX(dist=31321),MAGT1(dist=8810)	chrX	77817554	77817554	G	C	chrX	G	C
intergenic	ATRX(dist=31324),MAGT1(dist=8807)	chrX	77817557	77817557	T	A	chrX	T	A
intergenic	ATRX(dist=31331),MAGT1(dist=8800)	chrX	77817564	77817564	C	A	chrX	C	A
intergenic	ATRX(dist=31361),MAGT1(dist=8770)	chrX	77817594	77817594	G	A	chrX	G	A
intergenic	FGF16(dist=4527),ATRX(dist=43073)	chrX	77461805	77461805	A	T	chrX	A	T
intergenic	FGF16(dist=4543),ATRX(dist=43057)	chrX	77461821	77461821	A	T	chrX	A	T
intergenic	FGF16(dist=6473),ATRX(dist=41127)	chrX	77463751	77463751	C	A	chrX	C	A
intergenic	FGF16(dist=29646),ATRX(dist=17954)	chrX	77486924	77486924	G	C	chrX	G	C
intergenic	FGF16(dist=29657),ATRX(dist=17943)	chrX	77486935	77486935	-	AAAAGGAA	chrX	C	CAAAAGGAA
intergenic	FGF16(dist=29659),ATRX(dist=17941)	chrX	77486937	77486937	-	CCAAAAAG	chrX	C	CCCAAAAAG
intergenic	FGF16(dist=33019),ATRX(dist=14581)	chrX	77490297	77490297	T	-	chrX	GT	G
intergenic	FGF16(dist=44616),ATRX(dist=2984)	chrX	77501894	77501894	T	G	chrX	T	G
UTR3	ATRX(ENST00000373344.10:c.*1453_*1454insAAAAAAAAAAAAAA,ENST00000395603.7:c.*1453_*1454insAAAAAAAAAAAAAA,ENST00000480283.5:c.*8560_*8561insAAAAAAAAAAAAAA)	chrX	77506897	77506897	-	TTTTTTTTTTTTTT	chrX	C	CTTTTTTTTTTTTTT
intronic	ATRX	chrX	77513316	77513316	-	A	chrX	C	CA
intronic	ATRX	chrX	77513342	77513342	G	C	chrX	G	C
intronic	ATRX	chrX	77515425	77515425	A	-	chrX	GA	G
intronic	ATRX	chrX	77524718	77524718	G	C	chrX	G	C
intronic	ATRX	chrX	77546497	77546497	-	TT	chrX	A	AT,ATT
intronic	ATRX	chrX	77546511	77546511	G	T	chrX	G	T
intronic	ATRX	chrX	77574891	77574892	TG	-	chrX	ATG	A
intronic	ATRX	chrX	77587056	77587056	A	-	chrX	TA	T
intronic	ATRX	chrX	77592397	77592397	G	C	chrX	G	C
intronic	ATRX	chrX	77593207	77593207	G	C	chrX	G	C
intronic	ATRX	chrX	77593229	77593229	G	T	chrX	G	T
intronic	ATRX	chrX	77603578	77603578	G	T	chrX	G	T
intronic	ATRX	chrX	77607709	77607709	A	-	chrX	CA	C
intronic	ATRX	chrX	77607734	77607734	G	T	chrX	G	T
intronic	ATRX	chrX	77626077	77626077	A	-	chrX	TA	T
intronic	ATRX	chrX	77626079	77626083	ATATA	-	chrX	TATATA	T
intronic	ATRX	chrX	77626085	77626085	G	T	chrX	G	T
intronic	ATRX	chrX	77631153	77631153	A	C	chrX	A	C
intronic	ATRX	chrX	77631156	77631156	T	C	chrX	T	C
intronic	ATRX	chrX	77631192	77631192	C	A	chrX	C	A
intronic	ATRX	chrX	77636896	77636896	A	G	chrX	A	G
intronic	ATRX	chrX	77636908	77636908	G	A	chrX	G	A
intronic	ATRX	chrX	77636916	77636916	A	C	chrX	A	C
intronic	ATRX	chrX	77636923	77636923	A	G	chrX	A	G
intronic	ATRX	chrX	77636957	77636957	G	C	chrX	G	C
intronic	ATRX	chrX	77636966	77636966	G	T	chrX	G	T
intronic	ATRX	chrX	77636969	77636969	A	G	chrX	A	G,T
intronic	ATRX	chrX	77636969	77636969	A	T	chrX	A	G,T
intronic	ATRX	chrX	77646945	77646945	A	C	chrX	A	C
intronic	ATRX	chrX	77646965	77646965	A	C	chrX	A	C
intronic	ATRX	chrX	77646972	77646972	A	C	chrX	A	C
intronic	ATRX	chrX	77648585	77648585	T	G	chrX	T	G
intronic	ATRX	chrX	77648595	77648595	G	C	chrX	G	C
splicing	ATRX(ENST00000373344.10:exon15:c.4318-117C>A,ENST00000395603.7:exon14:c.4204-117C>A,ENST00000480283.5:exon16:c.4441-117C>A,ENST00000480283.5:exon16:UTR3)	chrX	77652470	77652470	G	T	chrX	G	T
splicing	ATRX(ENST00000373344.10:exon15:c.4318-129C>G,ENST00000395603.7:exon14:c.4204-129C>G,ENST00000480283.5:exon16:c.4441-129C>G,ENST00000480283.5:exon16:UTR3)	chrX	77652482	77652482	G	C	chrX	G	C
splicing	ATRX(ENST00000373344.10:exon15:c.4318-140C>A,ENST00000395603.7:exon14:c.4204-140C>A,ENST00000480283.5:exon16:c.4441-140C>A,ENST00000480283.5:exon16:UTR3)	chrX	77652493	77652493	G	T	chrX	G	T
intronic	ATRX	chrX	77668837	77668837	G	C	chrX	G	C
intronic	ATRX	chrX	77670755	77670755	A	-	chrX	CA	C,AA
intronic	ATRX	chrX	77670754	77670754	C	A	chrX	CA	C,AA
intronic	ATRX	chrX	77670791	77670791	C	A	chrX	C	A
intronic	ATRX	chrX	77671147	77671147	-	AAAA	chrX	C	CAAAA
intronic	ATRX	chrX	77695039	77695039	G	C	chrX	G	C
intronic	ATRX	chrX	77695099	77695099	C	G	chrX	C	G
intronic	ATRX	chrX	77710318	77710318	C	A	chrX	C	A
intronic	ATRX	chrX	77717591	77717591	G	C	chrX	G	C
intronic	ATRX	chrX	77717601	77717601	C	A	chrX	C	A
intronic	ATRX	chrX	77728194	77728194	C	A	chrX	C	A
intronic	ATRX	chrX	77729110	77729110	G	T	chrX	G	T
intronic	ATRX	chrX	77729158	77729158	G	T	chrX	G	T
intronic	ATRX	chrX	77729173	77729173	T	A	chrX	T	A
intronic	ATRX	chrX	77731052	77731052	G	T	chrX	G	T
intronic	ATRX	chrX	77731059	77731059	G	C	chrX	G	C
intronic	ATRX	chrX	77731082	77731082	G	C	chrX	G	C
intronic	ATRX	chrX	77738558	77738558	-	TTTTTTTTT	chrX	C	CTTTTTTTTT
intronic	ATRX	chrX	77763441	77763441	A	C	chrX	A	C
intronic	ATRX	chrX	77763765	77763765	G	C	chrX	G	C
intronic	ATRX	chrX	77767091	77767091	G	A	chrX	G	A
intronic	ATRX	chrX	77770086	77770086	T	A	chrX	T	A
intronic	ATRX	chrX	77773092	77773092	-	A	chrX	T	TA
intronic	ATRX	chrX	77778107	77778107	T	G	chrX	T	G
intronic	ATRX	chrX	77779091	77779091	-	TTTTTTTTTTTT	chrX	A	ATTTTTTTTTTTT
intergenic	ATRX(dist=5556),MAGT1(dist=34575)	chrX	77791789	77791789	C	A	chrX	C	A
intergenic	ATRX(dist=5560),MAGT1(dist=34571)	chrX	77791793	77791793	C	T	chrX	C	T
intergenic	ATRX(dist=5562),MAGT1(dist=34569)	chrX	77791795	77791795	C	A	chrX	C	A
intergenic	ATRX(dist=8836),MAGT1(dist=31295)	chrX	77795069	77795069	C	A	chrX	C	A
intergenic	ATRX(dist=10720),MAGT1(dist=29411)	chrX	77796953	77796953	G	T	chrX	G	T
intergenic	ATRX(dist=15732),MAGT1(dist=24399)	chrX	77801965	77801965	T	G	chrX	T	G
intergenic	ATRX(dist=30658),MAGT1(dist=9473)	chrX	77816891	77816891	G	A	chrX	G	A
intergenic	ATRX(dist=30760),MAGT1(dist=9371)	chrX	77816993	77816993	C	A	chrX	C	A
intergenic	ATRX(dist=30766),MAGT1(dist=9365)	chrX	77816999	77816999	C	A	chrX	C	A
intergenic	ATRX(dist=31351),MAGT1(dist=8780)	chrX	77817584	77817584	G	T	chrX	G	T
intergenic	ATRX(dist=31356),MAGT1(dist=8775)	chrX	77817589	77817589	G	C	chrX	G	C
intergenic	ATRX(dist=32028),MAGT1(dist=8102)	chrX	77818261	77818262	AG	-	chrX	TAG	T
Common
Site	Name	Chrom	Start	End	Ref	Alt	Chrom	Ref	Alt
intergenic	FGF16(dist=2873),ATRX(dist=44727)	chrX	77460151	77460151	-	TATC	chrX	A	ATATC
intergenic	FGF16(dist=4297),ATRX(dist=43303)	chrX	77461575	77461575	T	C	chrX	T	C
intergenic	FGF16(dist=4537),ATRX(dist=43063)	chrX	77461815	77461815	A	G	chrX	A	G
intergenic	FGF16(dist=15059),ATRX(dist=32541)	chrX	77472337	77472337	C	A	chrX	C	A
intergenic	FGF16(dist=26172),ATRX(dist=21423)	chrX	77483450	77483455	CACAAA	-	chrX	TCACAAA	T
intergenic	FGF16(dist=26181),ATRX(dist=21415)	chrX	77483459	77483463	TAACC	-	chrX	TTAACC	T
intergenic	FGF16(dist=26189),ATRX(dist=21411)	chrX	77483467	77483467	G	-	chrX	AG	A
intergenic	FGF16(dist=26191),ATRX(dist=21409)	chrX	77483469	77483469	G	-	chrX	AG	A
intergenic	FGF16(dist=26194),ATRX(dist=21401)	chrX	77483472	77483477	GACCAA	-	chrX	TGACCAA	T
intergenic	FGF16(dist=34510),ATRX(dist=13090)	chrX	77491788	77491788	G	T	chrX	G	T
intergenic	FGF16(dist=39592),ATRX(dist=8008)	chrX	77496870	77496870	C	G	chrX	C	G
intergenic	FGF16(dist=41795),ATRX(dist=5805)	chrX	77499073	77499073	A	G	chrX	A	G
intergenic	FGF16(dist=43797),ATRX(dist=3803)	chrX	77501075	77501075	G	T	chrX	G	T
intergenic	FGF16(dist=44626),ATRX(dist=2974)	chrX	77501904	77501904	T	G	chrX	T	G
intronic	ATRX	chrX	77509420	77509420	G	C	chrX	G	C
intronic	ATRX	chrX	77509912	77509912	G	-	chrX	CG	C
intronic	ATRX	chrX	77528581	77528584	AAAC	-	chrX	AAAAC	A
intronic	ATRX	chrX	77530633	77530633	-	AAACA	chrX	C	CAAACA
intronic	ATRX	chrX	77530741	77530741	C	T	chrX	C	T
intronic	ATRX	chrX	77532046	77532046	A	T	chrX	A	T
intronic	ATRX	chrX	77532847	77532847	C	T	chrX	C	T
intronic	ATRX	chrX	77534920	77534920	T	C	chrX	T	C
intronic	ATRX	chrX	77537793	77537793	T	C	chrX	T	C
intronic	ATRX	chrX	77538981	77538981	G	A	chrX	G	A
intronic	ATRX	chrX	77541958	77541958	T	A	chrX	T	A
intronic	ATRX	chrX	77543958	77543959	AT	-	chrX	AAT	A
intronic	ATRX	chrX	77543987	77543987	A	G	chrX	A	G
intronic	ATRX	chrX	77548316	77548316	A	C	chrX	A	C
intronic	ATRX	chrX	77562444	77562444	A	T	chrX	A	T
intronic	ATRX	chrX	77564271	77564271	T	C	chrX	T	C
intronic	ATRX	chrX	77567691	77567691	G	A	chrX	G	A
intronic	ATRX	chrX	77568740	77568740	A	C	chrX	A	C
intronic	ATRX	chrX	77581572	77581572	T	C	chrX	T	C
intronic	ATRX	chrX	77581927	77581927	G	A	chrX	G	A
intronic	ATRX	chrX	77582073	77582073	T	C	chrX	T	C
intronic	ATRX	chrX	77587587	77587587	C	T	chrX	C	T
intronic	ATRX	chrX	77588405	77588405	A	C	chrX	A	C
intronic	ATRX	chrX	77593470	77593470	T	C	chrX	T	C
intronic	ATRX	chrX	77594601	77594601	A	G	chrX	A	G
intronic	ATRX	chrX	77596445	77596445	T	-	chrX	AT	A
intronic	ATRX	chrX	77603532	77603532	-	T	chrX	A	AT,ATT
intronic	ATRX	chrX	77603548	77603548	G	T	chrX	G	T
intronic	ATRX	chrX	77604118	77604118	C	T	chrX	C	T
intronic	ATRX	chrX	77605569	77605569	T	C	chrX	T	C
intronic	ATRX	chrX	77606757	77606757	C	A	chrX	C	A,CA
intronic	ATRX	chrX	77606757	77606757	-	A	chrX	C	A,CA
intronic	ATRX	chrX	77607748	77607748	C	A	chrX	C	A
intronic	ATRX	chrX	77607765	77607765	C	A	chrX	C	A
intronic	ATRX	chrX	77612051	77612051	A	C	chrX	A	C
intronic	ATRX	chrX	77612208	77612208	G	A	chrX	G	A
intronic	ATRX	chrX	77614999	77615001	GTT	-	chrX	GGTT	G
intronic	ATRX	chrX	77621848	77621848	A	C	chrX	A	C
intronic	ATRX	chrX	77625230	77625230	T	C	chrX	T	C
intronic	ATRX	chrX	77627611	77627611	T	C	chrX	T	C
intronic	ATRX	chrX	77632241	77632241	-	TC	chrX	T	TTC
intronic	ATRX	chrX	77637940	77637940	A	-	chrX	CA	C
intronic	ATRX	chrX	77637966	77637966	C	A	chrX	C	A
intronic	ATRX	chrX	77642089	77642089	A	G	chrX	A	G
intronic	ATRX	chrX	77642905	77642905	A	G	chrX	A	G
intronic	ATRX	chrX	77643338	77643338	T	A	chrX	T	A
intronic	ATRX	chrX	77648625	77648625	T	-	chrX	GT	G
intronic	ATRX	chrX	77654999	77654999	G	C	chrX	G	C
intronic	ATRX	chrX	77659483	77659484	AC	-	chrX	TAC	T
intronic	ATRX	chrX	77660835	77660835	C	T	chrX	C	T
intronic	ATRX	chrX	77661468	77661468	A	-	chrX	GA	G
splicing	ATRX(ENST00000373344.10:exon11:c.3943+143G>A,ENST00000395603.7:exon10:c.3829+143G>A,ENST00000480283.5:exon12:c.4066+143G>A,ENST00000480283.5:exon12:UTR3,ENST00000624166.3:exon11:c.3739+143G>A)	chrX	77664502	77664502	C	T	chrX	C	T
intronic	ATRX	chrX	77666024	77666024	-	AGAT	chrX	C	CAGAT
intronic	ATRX	chrX	77667296	77667301	TGTGTG	-	chrX	ATGTGTG	A
intronic	ATRX	chrX	77668168	77668168	C	T	chrX	C	T
UTR3	ATRX(ENST00000493470.2:c.*956G>A)	chrX	77675083	77675083	C	T	chrX	C	T
intronic	ATRX	chrX	77676943	77676943	A	G	chrX	A	G
intronic	ATRX	chrX	77678237	77678240	AGAC	-	chrX	GAGAC	G
intronic	ATRX	chrX	77681100	77681100	C	A	chrX	C	A
exonic	ATRX	chrX	77682471	77682471	C	G	chrX	C	G
splicing	ATRX(ENST00000373344.10:exon8:c.595-36C>T,ENST00000395603.7:exon7:c.481-36C>T,ENST00000480283.5:exon9:c.718-36C>T,ENST00000480283.5:exon9:UTR3,ENST00000624166.3:exon7:c.478-36C>T,ENST00000624032.3:exon8:c.595-36C>T,ENST00000623321.3:exon7:c.430-36C>T,ENST00000625063.3:exon6:c.410-36C>T,ENST00000624668.3:exon6:c.316-36C>T)	chrX	77685042	77685042	G	A	chrX	G	A
intronic	ATRX	chrX	77695062	77695062	A	-	chrX	CA	C
intronic	ATRX	chrX	77695077	77695077	C	-	chrX	AC	A
intronic	ATRX	chrX	77703242	77703242	T	C	chrX	T	C
intronic	ATRX	chrX	77703421	77703421	T	C	chrX	T	C
intronic	ATRX	chrX	77707945	77707945	C	T	chrX	C	T
intronic	ATRX	chrX	77709645	77709645	A	-	chrX	TA	T
intronic	ATRX	chrX	77710711	77710711	-	T	chrX	A	AT
intronic	ATRX	chrX	77710933	77710933	-	AC	chrX	A	AAC
intronic	ATRX	chrX	77716128	77716146	TTTTTTTTTTTTTTTTTTG	-	chrX	TTTTTTTTTTTTTTTTTTTG	T
intronic	ATRX	chrX	77716323	77716323	A	T	chrX	A	T
intronic	ATRX	chrX	77717602	77717602	A	-	chrX	CA	C
intronic	ATRX	chrX	77721205	77721205	A	C	chrX	A	C
intronic	ATRX	chrX	77721572	77721572	C	T	chrX	C	T
intronic	ATRX	chrX	77727363	77727363	G	A	chrX	G	A
intronic	ATRX	chrX	77728764	77728764	-	T	chrX	C	CT
intronic	ATRX	chrX	77732898	77732898	G	A	chrX	G	A
intronic	ATRX	chrX	77733110	77733110	C	T	chrX	C	T
intronic	ATRX	chrX	77733406	77733406	C	T	chrX	C	T
intronic	ATRX	chrX	77734209	77734212	ATAC	-	chrX	AATAC	A
intronic	ATRX	chrX	77736173	77736173	A	C	chrX	A	C
intronic	ATRX	chrX	77737480	77737483	AATA	-	chrX	TAATA	T
intronic	ATRX	chrX	77738818	77738818	T	C	chrX	T	C
intronic	ATRX	chrX	77738852	77738852	G	A	chrX	G	A
intronic	ATRX	chrX	77741037	77741037	-	AC	chrX	T	TAC
intronic	ATRX	chrX	77741440	77741440	T	G	chrX	T	G
intronic	ATRX	chrX	77754940	77754940	G	T	chrX	G	T
intronic	ATRX	chrX	77761346	77761346	T	C	chrX	T	C
intronic	ATRX	chrX	77769640	77769640	G	T	chrX	G	T
intronic	ATRX	chrX	77775715	77775715	-	TTTA	chrX	C	CTTTA
intronic	ATRX	chrX	77785470	77785470	A	G	chrX	A	G
upstream	ATRX(dist=673)	chrX	77786906	77786913	ACACACAC	-	chrX	TACACACAC	T
intergenic	ATRX(dist=1103),MAGT1(dist=39028)	chrX	77787336	77787336	-	C	chrX	T	TC
intergenic	ATRX(dist=3820),MAGT1(dist=36311)	chrX	77790053	77790053	G	-	chrX	AG	A
intergenic	ATRX(dist=4689),MAGT1(dist=35441)	chrX	77790922	77790923	AT	-	chrX	CAT	C
intergenic	ATRX(dist=4702),MAGT1(dist=35418)	chrX	77790935	77790946	TATATATATATA	-	chrX	GTATATATATATA	G
intergenic	ATRX(dist=6539),MAGT1(dist=33592)	chrX	77792772	77792772	G	A	chrX	G	A
intergenic	ATRX(dist=10699),MAGT1(dist=29431)	chrX	77796932	77796933	TT	-	chrX	CTT	C
intergenic	ATRX(dist=10715),MAGT1(dist=29415)	chrX	77796948	77796949	TG	-	chrX	TTG	T
intergenic	ATRX(dist=10724),MAGT1(dist=29407)	chrX	77796957	77796957	G	T	chrX	G	T
intergenic	ATRX(dist=14569),MAGT1(dist=25562)	chrX	77800802	77800802	G	T	chrX	G	T
intergenic	ATRX(dist=14579),MAGT1(dist=25552)	chrX	77800812	77800812	C	G	chrX	C	G
intergenic	ATRX(dist=14586),MAGT1(dist=25545)	chrX	77800819	77800819	C	G	chrX	C	G
intergenic	ATRX(dist=15763),MAGT1(dist=24368)	chrX	77801996	77801996	G	T	chrX	G	T
intergenic	ATRX(dist=19669),MAGT1(dist=20462)	chrX	77805902	77805902	G	T	chrX	G	T
intergenic	ATRX(dist=25940),MAGT1(dist=14191)	chrX	77812173	77812173	C	A	chrX	C	A
intergenic	ATRX(dist=27045),MAGT1(dist=13086)	chrX	77813278	77813278	T	-	chrX	AT	A
intergenic	ATRX(dist=28423),MAGT1(dist=11708)	chrX	77814656	77814656	A	G	chrX	A	G
intergenic	ATRX(dist=29686),MAGT1(dist=10445)	chrX	77815919	77815919	T	C	chrX	T	C
intergenic	ATRX(dist=32029),MAGT1(dist=8102)	chrX	77818262	77818262	G	T	chrX	G	T
intergenic	ATRX(dist=35735),MAGT1(dist=4396)	chrX	77821968	77821968	T	C	chrX	T	C
intergenic	ATRX(dist=37040),MAGT1(dist=3091)	chrX	77823273	77823273	A	G	chrX	A	G
intronic	ATRX	chrX	77593225	77593225	T	A	chrX	T	A
intronic	ATRX	chrX	77603550	77603550	A	T	chrX	A	T
intronic	ATRX	chrX	77652806	77652806	C	A	chrX	C	A
intronic	ATRX	chrX	77729143	77729143	C	A	chrX	C	A
intronic	ATRX	chrX	77729150	77729150	C	A	chrX	C	A
intronic	ATRX	chrX	77773031	77773031	G	T	chrX	G	T
intergenic	ATRX(dist=19180),MAGT1(dist=20951)	chrX	77805413	77805413	T	-	chrX	CT	C
intergenic	ATRX(dist=31992),MAGT1(dist=8139)	chrX	77818225	77818225	A	G	chrX	A	G
intergenic	ATRX(dist=31996),MAGT1(dist=8135)	chrX	77818229	77818229	A	G	chrX	A	G

## Sheet: 42R vs T98G
Unique in 42R
Site	Name	Chrom	Start	End	Ref	Alt	Chrom	Ref	Alt
intergenic	FGF16(dist=7633),ATRX(dist=39967)	chrX	77464911	77464911	T	G	chrX	T	G
intergenic	FGF16(dist=8306),ATRX(dist=39294)	chrX	77465584	77465584	T	A	chrX	T	A
intergenic	FGF16(dist=8314),ATRX(dist=39286)	chrX	77465592	77465592	T	A	chrX	T	A
intergenic	FGF16(dist=43253),ATRX(dist=4347)	chrX	77500531	77500531	G	C	chrX	G	C
UTR3	ATRX(ENST00000373344.10:c.*1453_*1454insAAAAAAAA,ENST00000395603.7:c.*1453_*1454insAAAAAAAA,ENST00000480283.5:c.*8560_*8561insAAAAAAAA)	chrX	77506897	77506897	-	TTTTTTTT	chrX	C	CTTTTTTTT
intronic	ATRX	chrX	77524748	77524750	TTT	-	chrX	CTTT	C
intronic	ATRX	chrX	77524766	77524766	G	T	chrX	G	T
intronic	ATRX	chrX	77524769	77524769	A	T	chrX	A	T
intronic	ATRX	chrX	77524773	77524773	T	G	chrX	T	G
intronic	ATRX	chrX	77524785	77524785	A	C	chrX	A	C
intronic	ATRX	chrX	77524791	77524791	G	T	chrX	G	T
intronic	ATRX	chrX	77535921	77535921	G	T	chrX	G	T
intronic	ATRX	chrX	77568139	77568139	G	C	chrX	G	C
intronic	ATRX	chrX	77593223	77593223	C	A	chrX	C	A
intronic	ATRX	chrX	77601503	77601503	C	A	chrX	C	A
intronic	ATRX	chrX	77603557	77603557	G	T	chrX	G	T
intronic	ATRX	chrX	77606780	77606780	A	C	chrX	A	C
intronic	ATRX	chrX	77606793	77606793	T	A	chrX	T	A
intronic	ATRX	chrX	77606795	77606795	C	A	chrX	C	A
intronic	ATRX	chrX	77606797	77606797	T	A	chrX	T	A
intronic	ATRX	chrX	77631170	77631170	G	C	chrX	G	C
intronic	ATRX	chrX	77631188	77631188	G	C	chrX	G	C
intronic	ATRX	chrX	77634232	77634232	-	AAA	chrX	T	TAAA
intronic	ATRX	chrX	77636776	77636776	G	C	chrX	G	C
intronic	ATRX	chrX	77640303	77640304	AC	GG	chrX	AC	GG
intronic	ATRX	chrX	77640311	77640311	A	C	chrX	A	C
intronic	ATRX	chrX	77667347	77667347	A	T	chrX	A	T
intronic	ATRX	chrX	77668478	77668478	A	T	chrX	A	T
intronic	ATRX	chrX	77668490	77668490	C	A	chrX	C	A
intronic	ATRX	chrX	77668779	77668779	G	C	chrX	G	C
intronic	ATRX	chrX	77671167	77671167	-	ATATAT	chrX	A	AATATAT
intronic	ATRX	chrX	77695031	77695031	G	C	chrX	G	C
intronic	ATRX	chrX	77709595	77709595	T	A	chrX	T	A
intronic	ATRX	chrX	77709622	77709622	G	C	chrX	G	C
intronic	ATRX	chrX	77709627	77709627	G	T	chrX	G	T
intronic	ATRX	chrX	77709643	77709643	G	T	chrX	G	T
intronic	ATRX	chrX	77716321	77716321	-	TTT	chrX	A	ATTT
intronic	ATRX	chrX	77729091	77729091	T	A	chrX	T	A
intronic	ATRX	chrX	77731084	77731084	G	C	chrX	G	C
intronic	ATRX	chrX	77735963	77735963	C	A	chrX	C	A
intronic	ATRX	chrX	77745216	77745216	T	A	chrX	T	A
intronic	ATRX	chrX	77766361	77766361	G	T	chrX	G	T
intronic	ATRX	chrX	77766393	77766393	A	T	chrX	A	T
intronic	ATRX	chrX	77771373	77771373	C	A	chrX	C	A
intronic	ATRX	chrX	77771399	77771399	A	C	chrX	A	C
intronic	ATRX	chrX	77772455	77772455	G	C	chrX	G	C
intronic	ATRX	chrX	77778145	77778145	G	T	chrX	G	T
intergenic	ATRX(dist=5583),MAGT1(dist=34548)	chrX	77791816	77791816	C	A	chrX	C	A
intergenic	ATRX(dist=8813),MAGT1(dist=31318)	chrX	77795046	77795046	C	A	chrX	C	A
intergenic	ATRX(dist=10716),MAGT1(dist=29415)	chrX	77796949	77796949	G	-	chrX	TG	T
intergenic	ATRX(dist=10720),MAGT1(dist=29411)	chrX	77796953	77796953	G	-	chrX	TG	T
intergenic	ATRX(dist=10729),MAGT1(dist=29402)	chrX	77796962	77796962	G	T	chrX	G	T
intergenic	ATRX(dist=10736),MAGT1(dist=29395)	chrX	77796969	77796969	C	A	chrX	C	A,G
intergenic	ATRX(dist=10741),MAGT1(dist=29390)	chrX	77796974	77796974	G	T	chrX	G	T
intergenic	ATRX(dist=12609),MAGT1(dist=27522)	chrX	77798842	77798842	C	A	chrX	C	A
intergenic	ATRX(dist=13560),MAGT1(dist=26571)	chrX	77799793	77799793	T	G	chrX	T	G
intergenic	ATRX(dist=13562),MAGT1(dist=26569)	chrX	77799795	77799795	A	C	chrX	A	C
intergenic	ATRX(dist=13564),MAGT1(dist=26567)	chrX	77799797	77799797	A	C	chrX	A	C
intergenic	ATRX(dist=13615),MAGT1(dist=26516)	chrX	77799848	77799848	C	G	chrX	C	G
intergenic	ATRX(dist=14577),MAGT1(dist=25554)	chrX	77800810	77800810	G	T	chrX	G	T
intergenic	ATRX(dist=14605),MAGT1(dist=25526)	chrX	77800838	77800838	C	A	chrX	C	A
intergenic	ATRX(dist=14862),MAGT1(dist=25269)	chrX	77801095	77801095	T	A	chrX	T	A
intergenic	ATRX(dist=15779),MAGT1(dist=24352)	chrX	77802012	77802012	C	G	chrX	C	G
intergenic	ATRX(dist=17486),MAGT1(dist=22645)	chrX	77803719	77803719	G	C	chrX	G	C
intergenic	ATRX(dist=17497),MAGT1(dist=22634)	chrX	77803730	77803730	G	C	chrX	G	C
intergenic	ATRX(dist=17509),MAGT1(dist=22622)	chrX	77803742	77803742	C	A	chrX	C	A
intergenic	ATRX(dist=17520),MAGT1(dist=22611)	chrX	77803753	77803753	T	A	chrX	T	A
intergenic	ATRX(dist=19673),MAGT1(dist=20458)	chrX	77805906	77805906	C	A	chrX	C	A
intergenic	ATRX(dist=19685),MAGT1(dist=20446)	chrX	77805918	77805918	C	G	chrX	C	G
intergenic	ATRX(dist=26242),MAGT1(dist=13889)	chrX	77812475	77812475	C	A	chrX	C	A
intergenic	ATRX(dist=26244),MAGT1(dist=13887)	chrX	77812477	77812477	C	A	chrX	C	A
intergenic	ATRX(dist=27063),MAGT1(dist=13068)	chrX	77813296	77813296	A	T	chrX	A	T
intergenic	ATRX(dist=27067),MAGT1(dist=13064)	chrX	77813300	77813300	G	T	chrX	G	T
intergenic	ATRX(dist=28775),MAGT1(dist=11356)	chrX	77815008	77815008	G	T	chrX	G	T
intergenic	ATRX(dist=31326),MAGT1(dist=8805)	chrX	77817559	77817559	T	A	chrX	T	A
intergenic	ATRX(dist=37013),MAGT1(dist=3118)	chrX	77823246	77823246	C	A	chrX	C	A
intergenic	ATRX(dist=37032),MAGT1(dist=3099)	chrX	77823265	77823265	T	A	chrX	T	A
intergenic	FGF16(dist=7629),ATRX(dist=39971)	chrX	77464907	77464907	A	C	chrX	A	C
intergenic	FGF16(dist=7637),ATRX(dist=39963)	chrX	77464915	77464915	A	C	chrX	A	C
intergenic	FGF16(dist=14105),ATRX(dist=33495)	chrX	77471383	77471383	A	C	chrX	A	C
intergenic	FGF16(dist=14107),ATRX(dist=33493)	chrX	77471385	77471385	A	C	chrX	A	C
intronic	ATRX	chrX	77532076	77532076	G	T	chrX	G	T
intronic	ATRX	chrX	77533594	77533594	A	C	chrX	A	C
intronic	ATRX	chrX	77539767	77539767	G	T	chrX	G	T
intronic	ATRX	chrX	77559450	77559451	TT	-	chrX	CTT	C
intronic	ATRX	chrX	77590632	77590633	CT	AA	chrX	CT	AA
intronic	ATRX	chrX	77590644	77590644	C	A	chrX	C	A
intronic	ATRX	chrX	77592437	77592437	T	G	chrX	T	G
intronic	ATRX	chrX	77592439	77592439	A	G	chrX	A	G
intronic	ATRX	chrX	77601461	77601461	G	C	chrX	G	C
intronic	ATRX	chrX	77601531	77601531	G	T	chrX	G	T
intronic	ATRX	chrX	77603556	77603556	A	T	chrX	A	T
intronic	ATRX	chrX	77606774	77606774	-	C	chrX	A	AC
intronic	ATRX	chrX	77606778	77606778	A	C	chrX	A	C
intronic	ATRX	chrX	77606782	77606782	A	C	chrX	A	C
intronic	ATRX	chrX	77606786	77606786	A	C	chrX	A	C
intronic	ATRX	chrX	77606809	77606809	T	A	chrX	T	A
intronic	ATRX	chrX	77606822	77606822	A	C	chrX	A	C
intronic	ATRX	chrX	77606829	77606829	T	A	chrX	T	A
intronic	ATRX	chrX	77626029	77626050	ATATATATATATATATATATAT	-	chrX	CATATATATATATATATATATAT	C,CATATATATATATATAT
intronic	ATRX	chrX	77626045	77626050	ATATAT	-	chrX	CATATATATATATATATATATAT	C,CATATATATATATATAT
intronic	ATRX	chrX	77637960	77637960	C	-	chrX	AC	A
intronic	ATRX	chrX	77637979	77637979	C	A	chrX	C	A
intronic	ATRX	chrX	77640303	77640303	A	C	chrX	A	C
intronic	ATRX	chrX	77641013	77641013	C	T	chrX	C	T
intronic	ATRX	chrX	77641626	77641626	C	A	chrX	C	A
intronic	ATRX	chrX	77643929	77643929	-	A	chrX	T	TA
intronic	ATRX	chrX	77646944	77646944	G	A	chrX	G	A
intronic	ATRX	chrX	77646955	77646955	C	A	chrX	C	A
intronic	ATRX	chrX	77661467	77661467	G	-	chrX	TG	T
intronic	ATRX	chrX	77661468	77661468	A	T	chrX	A	T
intronic	ATRX	chrX	77668459	77668459	C	A	chrX	C	A
intronic	ATRX	chrX	77668853	77668853	C	A	chrX	C	A
intronic	ATRX	chrX	77668864	77668864	G	C	chrX	G	C
intronic	ATRX	chrX	77677615	77677615	G	C	chrX	G	C
intronic	ATRX	chrX	77701512	77701512	C	A	chrX	C	A
intronic	ATRX	chrX	77703417	77703417	A	C	chrX	A	C
intronic	ATRX	chrX	77703420	77703421	AT	CC	chrX	AT	CC
intronic	ATRX	chrX	77716168	77716168	A	C	chrX	A	C
intronic	ATRX	chrX	77717625	77717625	C	A	chrX	C	A
intronic	ATRX	chrX	77726921	77726921	G	T	chrX	G	T
intronic	ATRX	chrX	77731115	77731115	T	G	chrX	T	G
intronic	ATRX	chrX	77748739	77748739	A	C	chrX	A	C
intronic	ATRX	chrX	77754163	77754163	T	-	chrX	CT	C
intronic	ATRX	chrX	77767075	77767075	T	G	chrX	T	G
intronic	ATRX	chrX	77769645	77769645	A	T	chrX	A	T
intronic	ATRX	chrX	77772309	77772309	C	A	chrX	C	A
intronic	ATRX	chrX	77773043	77773043	C	A	chrX	C	A
intronic	ATRX	chrX	77773049	77773049	G	T	chrX	G	T
intronic	ATRX	chrX	77778117	77778117	A	T	chrX	A	T
intronic	ATRX	chrX	77778128	77778128	C	A	chrX	C	A
intronic	ATRX	chrX	77781441	77781441	C	A	chrX	C	A
intergenic	ATRX(dist=5734),MAGT1(dist=34397)	chrX	77791967	77791967	-	T	chrX	C	CT
intergenic	ATRX(dist=11777),MAGT1(dist=28354)	chrX	77798010	77798010	A	G	chrX	A	G
intergenic	ATRX(dist=14614),MAGT1(dist=25517)	chrX	77800847	77800847	G	T	chrX	G	T
intergenic	ATRX(dist=17546),MAGT1(dist=22585)	chrX	77803779	77803779	G	T	chrX	G	T
intergenic	ATRX(dist=24818),MAGT1(dist=15313)	chrX	77811051	77811051	G	T	chrX	G	T
intergenic	ATRX(dist=24823),MAGT1(dist=15308)	chrX	77811056	77811056	C	A	chrX	C	A
intergenic	ATRX(dist=24829),MAGT1(dist=15302)	chrX	77811062	77811062	A	T	chrX	A	T
intergenic	ATRX(dist=24834),MAGT1(dist=15297)	chrX	77811067	77811067	C	A	chrX	C	A
intergenic	ATRX(dist=24844),MAGT1(dist=15287)	chrX	77811077	77811077	G	T	chrX	G	T
intergenic	ATRX(dist=24851),MAGT1(dist=15280)	chrX	77811084	77811084	G	T	chrX	G	T
intergenic	ATRX(dist=26228),MAGT1(dist=13903)	chrX	77812461	77812461	G	T	chrX	G	T
intergenic	ATRX(dist=37640),MAGT1(dist=2491)	chrX	77823873	77823873	C	A	chrX	C	A
Unique in T98G
Site	Name	Chrom	Start	End	Ref	Alt	Chrom	Ref	Alt
intergenic	FGF16(dist=1903),ATRX(dist=45697)	chrX	77459181	77459181	G	T	chrX	G	T
intergenic	FGF16(dist=1915),ATRX(dist=45685)	chrX	77459193	77459193	C	A	chrX	C	A
intergenic	FGF16(dist=1919),ATRX(dist=45681)	chrX	77459197	77459197	C	A	chrX	C	A
intergenic	FGF16(dist=1921),ATRX(dist=45679)	chrX	77459199	77459199	G	T	chrX	G	T
intergenic	FGF16(dist=8543),ATRX(dist=39057)	chrX	77465821	77465821	C	A	chrX	C	A
intergenic	FGF16(dist=20724),ATRX(dist=26876)	chrX	77478002	77478002	T	A	chrX	T	A
intergenic	FGF16(dist=20728),ATRX(dist=26872)	chrX	77478006	77478006	A	C	chrX	A	C
intergenic	FGF16(dist=20732),ATRX(dist=26868)	chrX	77478010	77478010	T	A	chrX	T	A
intergenic	FGF16(dist=20750),ATRX(dist=26850)	chrX	77478028	77478028	G	C	chrX	G	C
intergenic	FGF16(dist=20757),ATRX(dist=26843)	chrX	77478035	77478035	T	A	chrX	T	A
intergenic	FGF16(dist=21093),ATRX(dist=26507)	chrX	77478371	77478371	G	T	chrX	G	T
intergenic	FGF16(dist=21111),ATRX(dist=26489)	chrX	77478389	77478389	C	A	chrX	C	A
intergenic	FGF16(dist=23204),ATRX(dist=24396)	chrX	77480482	77480482	A	-	chrX	CA	C
UTR3	ATRX(ENST00000373344.10:c.*149delT,ENST00000395603.7:c.*149delT,ENST00000480283.5:c.*7256delT)	chrX	77508202	77508202	A	-	chrX	TA	T
intronic	ATRX	chrX	77538877	77538877	G	T	chrX	G	T
splicing	ATRX(ENST00000373344.10:exon30:c.6699+35A>G,ENST00000395603.7:exon29:c.6585+35A>G,ENST00000480283.5:exon31:c.6822+35A>G,ENST00000480283.5:exon31:UTR3)	chrX	77557416	77557416	T	C	chrX	T	C
intronic	ATRX	chrX	77563760	77563760	C	A	chrX	C	A
intronic	ATRX	chrX	77565853	77565853	C	A	chrX	C	A
intronic	ATRX	chrX	77590644	77590644	C	G	chrX	C	G
intronic	ATRX	chrX	77590649	77590649	C	G	chrX	C	G
intronic	ATRX	chrX	77592414	77592414	A	-	chrX	CA	C
intronic	ATRX	chrX	77592436	77592436	C	A	chrX	C	A
intronic	ATRX	chrX	77593265	77593265	T	A	chrX	T	A
intronic	ATRX	chrX	77603532	77603532	-	TT	chrX	A	AT,ATT
intronic	ATRX	chrX	77606755	77606755	-	A	chrX	T	TA
intronic	ATRX	chrX	77606757	77606757	C	A	chrX	C	A,CA
intronic	ATRX	chrX	77607731	77607731	G	-	chrX	AG	A
intronic	ATRX	chrX	77607740	77607740	G	A	chrX	G	A
intronic	ATRX	chrX	77607745	77607746	CT	AA	chrX	CT	AA
intronic	ATRX	chrX	77607748	77607748	C	A	chrX	C	A
intronic	ATRX	chrX	77607760	77607760	T	A	chrX	T	A
intronic	ATRX	chrX	77607765	77607765	C	A	chrX	C	A
intronic	ATRX	chrX	77631200	77631200	G	C	chrX	G	C
intronic	ATRX	chrX	77637970	77637970	C	A	chrX	C	A
intronic	ATRX	chrX	77638032	77638032	A	T	chrX	A	T
intronic	ATRX	chrX	77640359	77640359	C	A	chrX	C	A
intronic	ATRX	chrX	77651247	77651247	-	AAAAAAAAAAAAACCGCGGCAG	chrX	A	AAAAAAAAAAAAAACCGCGGCAG
splicing	ATRX(ENST00000373344.10:exon15:c.4318-144->T,ENST00000395603.7:exon14:c.4204-144->T,ENST00000480283.5:exon16:c.4441-144->T,ENST00000480283.5:exon16:UTR3)	chrX	77652497	77652497	-	A	chrX	T	TA
intronic	ATRX	chrX	77653002	77653002	G	T	chrX	G	T
intronic	ATRX	chrX	77670770	77670770	G	A	chrX	G	A
intronic	ATRX	chrX	77670788	77670788	C	A	chrX	C	A
intronic	ATRX	chrX	77670798	77670798	C	A	chrX	C	A
intronic	ATRX	chrX	77670815	77670815	C	A	chrX	C	A
intronic	ATRX	chrX	77694946	77694946	T	A	chrX	T	A
intronic	ATRX	chrX	77695052	77695052	C	A	chrX	C	A
intronic	ATRX	chrX	77695079	77695079	G	T	chrX	G	T
intronic	ATRX	chrX	77695084	77695085	CT	AA	chrX	CT	AA
intronic	ATRX	chrX	77701926	77701926	T	G	chrX	T	G
intronic	ATRX	chrX	77709617	77709617	T	A	chrX	T	A
intronic	ATRX	chrX	77709634	77709634	T	G	chrX	T	G
intronic	ATRX	chrX	77709643	77709643	G	-	chrX	AG	A,TG
intronic	ATRX	chrX	77709642	77709642	A	T	chrX	AG	A,TG
intronic	ATRX	chrX	77716277	77716277	T	G	chrX	T	G
intronic	ATRX	chrX	77716284	77716284	G	C	chrX	G	C
intronic	ATRX	chrX	77716288	77716288	G	C	chrX	G	C
intronic	ATRX	chrX	77716292	77716292	T	C	chrX	T	C
intronic	ATRX	chrX	77716295	77716295	T	G	chrX	T	G
intronic	ATRX	chrX	77717602	77717602	A	-	chrX	CA	C
intronic	ATRX	chrX	77728788	77728788	C	G	chrX	C	G
intronic	ATRX	chrX	77729125	77729125	A	-	chrX	CA	C
intronic	ATRX	chrX	77738510	77738510	G	T	chrX	G	T
intronic	ATRX	chrX	77738587	77738587	A	C	chrX	A	C
intronic	ATRX	chrX	77745197	77745197	C	A	chrX	C	A
intronic	ATRX	chrX	77760255	77760255	C	A	chrX	C	A
intronic	ATRX	chrX	77760259	77760259	C	A	chrX	C	A
intronic	ATRX	chrX	77767260	77767260	A	T	chrX	A	T
intronic	ATRX	chrX	77767282	77767282	G	T	chrX	G	T
intronic	ATRX	chrX	77770121	77770121	G	T	chrX	G	T
intronic	ATRX	chrX	77772334	77772334	C	A	chrX	C	A
intronic	ATRX	chrX	77774676	77774676	C	A	chrX	C	A
intergenic	ATRX(dist=1127),MAGT1(dist=39004)	chrX	77787360	77787360	A	C	chrX	A	C
intergenic	ATRX(dist=10715),MAGT1(dist=29415)	chrX	77796948	77796949	TG	-	chrX	TTG	T
intergenic	ATRX(dist=14571),MAGT1(dist=25560)	chrX	77800804	77800804	A	T	chrX	A	T
intergenic	ATRX(dist=14579),MAGT1(dist=25552)	chrX	77800812	77800812	C	G	chrX	C	G
intergenic	ATRX(dist=14601),MAGT1(dist=25530)	chrX	77800834	77800834	A	T	chrX	A	T
intergenic	ATRX(dist=14616),MAGT1(dist=25515)	chrX	77800849	77800849	C	G	chrX	C	G
intergenic	ATRX(dist=15763),MAGT1(dist=24368)	chrX	77801996	77801996	G	T	chrX	G	T
intergenic	ATRX(dist=15765),MAGT1(dist=24366)	chrX	77801998	77801998	G	T	chrX	G	T
intergenic	ATRX(dist=17516),MAGT1(dist=22615)	chrX	77803749	77803749	G	T	chrX	G	T
intergenic	ATRX(dist=19179),MAGT1(dist=20952)	chrX	77805412	77805412	C	T	chrX	C	T
intergenic	ATRX(dist=19669),MAGT1(dist=20462)	chrX	77805902	77805902	G	T	chrX	G	T
intergenic	ATRX(dist=24803),MAGT1(dist=15328)	chrX	77811036	77811036	C	A	chrX	C	A,G
intergenic	ATRX(dist=24803),MAGT1(dist=15328)	chrX	77811036	77811036	C	G	chrX	C	A,G
intergenic	ATRX(dist=26855),MAGT1(dist=13276)	chrX	77813088	77813088	-	T	chrX	C	CT
intergenic	ATRX(dist=27076),MAGT1(dist=13055)	chrX	77813309	77813309	A	C	chrX	A	C
intergenic	ATRX(dist=27469),MAGT1(dist=12662)	chrX	77813702	77813702	-	TTTT	chrX	A	ATTTT
intergenic	ATRX(dist=30682),MAGT1(dist=9449)	chrX	77816915	77816915	C	A	chrX	C	A
intergenic	ATRX(dist=31315),MAGT1(dist=8816)	chrX	77817548	77817548	G	T	chrX	G	T
intergenic	ATRX(dist=31317),MAGT1(dist=8814)	chrX	77817550	77817550	G	C	chrX	G	C
intergenic	ATRX(dist=31324),MAGT1(dist=8807)	chrX	77817557	77817557	T	A	chrX	T	A
intergenic	ATRX(dist=31361),MAGT1(dist=8770)	chrX	77817594	77817594	G	A	chrX	G	A
intergenic	FGF16(dist=4527),ATRX(dist=43073)	chrX	77461805	77461805	A	T	chrX	A	T
intergenic	FGF16(dist=4543),ATRX(dist=43057)	chrX	77461821	77461821	A	T	chrX	A	T
intergenic	FGF16(dist=6473),ATRX(dist=41127)	chrX	77463751	77463751	C	A	chrX	C	A
intergenic	FGF16(dist=29646),ATRX(dist=17954)	chrX	77486924	77486924	G	C	chrX	G	C
intergenic	FGF16(dist=29657),ATRX(dist=17943)	chrX	77486935	77486935	-	AAAAGGAA	chrX	C	CAAAAGGAA
intergenic	FGF16(dist=29659),ATRX(dist=17941)	chrX	77486937	77486937	-	CCAAAAAG	chrX	C	CCCAAAAAG
intergenic	FGF16(dist=33019),ATRX(dist=14581)	chrX	77490297	77490297	T	-	chrX	GT	G
intergenic	FGF16(dist=44616),ATRX(dist=2984)	chrX	77501894	77501894	T	G	chrX	T	G
UTR3	ATRX(ENST00000373344.10:c.*1453_*1454insAAAAAAAAAAAAAA,ENST00000395603.7:c.*1453_*1454insAAAAAAAAAAAAAA,ENST00000480283.5:c.*8560_*8561insAAAAAAAAAAAAAA)	chrX	77506897	77506897	-	TTTTTTTTTTTTTT	chrX	C	CTTTTTTTTTTTTTT
intronic	ATRX	chrX	77513316	77513316	-	A	chrX	C	CA
intronic	ATRX	chrX	77513342	77513342	G	C	chrX	G	C
intronic	ATRX	chrX	77515425	77515425	A	-	chrX	GA	G
intronic	ATRX	chrX	77524718	77524718	G	C	chrX	G	C
intronic	ATRX	chrX	77546497	77546497	-	TT	chrX	A	AT,ATT
intronic	ATRX	chrX	77546511	77546511	G	T	chrX	G	T
intronic	ATRX	chrX	77574891	77574892	TG	-	chrX	ATG	A
intronic	ATRX	chrX	77587056	77587056	A	-	chrX	TA	T
intronic	ATRX	chrX	77592397	77592397	G	C	chrX	G	C
intronic	ATRX	chrX	77593225	77593225	T	A	chrX	T	A
intronic	ATRX	chrX	77603578	77603578	G	T	chrX	G	T
intronic	ATRX	chrX	77607734	77607734	G	T	chrX	G	T
intronic	ATRX	chrX	77626077	77626077	A	-	chrX	TA	T
intronic	ATRX	chrX	77626079	77626083	ATATA	-	chrX	TATATA	T
intronic	ATRX	chrX	77626085	77626085	G	T	chrX	G	T
intronic	ATRX	chrX	77631153	77631153	A	C	chrX	A	C
intronic	ATRX	chrX	77631156	77631156	T	C	chrX	T	C
intronic	ATRX	chrX	77636896	77636896	A	G	chrX	A	G
intronic	ATRX	chrX	77636908	77636908	G	A	chrX	G	A
intronic	ATRX	chrX	77636916	77636916	A	C	chrX	A	C
intronic	ATRX	chrX	77636923	77636923	A	G	chrX	A	G
intronic	ATRX	chrX	77636957	77636957	G	C	chrX	G	C
intronic	ATRX	chrX	77636966	77636966	G	T	chrX	G	T
intronic	ATRX	chrX	77636969	77636969	A	G	chrX	A	G,T
intronic	ATRX	chrX	77636969	77636969	A	T	chrX	A	G,T
intronic	ATRX	chrX	77646945	77646945	A	C	chrX	A	C
intronic	ATRX	chrX	77646965	77646965	A	C	chrX	A	C
intronic	ATRX	chrX	77646972	77646972	A	C	chrX	A	C
intronic	ATRX	chrX	77648585	77648585	T	G	chrX	T	G
intronic	ATRX	chrX	77648595	77648595	G	C	chrX	G	C
splicing	ATRX(ENST00000373344.10:exon15:c.4318-117C>A,ENST00000395603.7:exon14:c.4204-117C>A,ENST00000480283.5:exon16:c.4441-117C>A,ENST00000480283.5:exon16:UTR3)	chrX	77652470	77652470	G	T	chrX	G	T
splicing	ATRX(ENST00000373344.10:exon15:c.4318-129C>G,ENST00000395603.7:exon14:c.4204-129C>G,ENST00000480283.5:exon16:c.4441-129C>G,ENST00000480283.5:exon16:UTR3)	chrX	77652482	77652482	G	C	chrX	G	C
splicing	ATRX(ENST00000373344.10:exon15:c.4318-140C>A,ENST00000395603.7:exon14:c.4204-140C>A,ENST00000480283.5:exon16:c.4441-140C>A,ENST00000480283.5:exon16:UTR3)	chrX	77652493	77652493	G	T	chrX	G	T
intronic	ATRX	chrX	77668837	77668837	G	C	chrX	G	C
intronic	ATRX	chrX	77670755	77670755	A	-	chrX	CA	C,AA
intronic	ATRX	chrX	77670754	77670754	C	A	chrX	CA	C,AA
intronic	ATRX	chrX	77670791	77670791	C	A	chrX	C	A
intronic	ATRX	chrX	77671147	77671147	-	AAAA	chrX	C	CAAAA
intronic	ATRX	chrX	77695039	77695039	G	C	chrX	G	C
intronic	ATRX	chrX	77695099	77695099	C	G	chrX	C	G
intronic	ATRX	chrX	77717601	77717601	C	A	chrX	C	A
intronic	ATRX	chrX	77728194	77728194	C	A	chrX	C	A
intronic	ATRX	chrX	77729110	77729110	G	T	chrX	G	T
intronic	ATRX	chrX	77729143	77729143	C	A	chrX	C	A
intronic	ATRX	chrX	77729158	77729158	G	T	chrX	G	T
intronic	ATRX	chrX	77729173	77729173	T	A	chrX	T	A
intronic	ATRX	chrX	77731052	77731052	G	T	chrX	G	T
intronic	ATRX	chrX	77731059	77731059	G	C	chrX	G	C
intronic	ATRX	chrX	77763441	77763441	A	C	chrX	A	C
intronic	ATRX	chrX	77763765	77763765	G	C	chrX	G	C
intronic	ATRX	chrX	77767091	77767091	G	A	chrX	G	A
intronic	ATRX	chrX	77770086	77770086	T	A	chrX	T	A
intronic	ATRX	chrX	77773092	77773092	-	A	chrX	T	TA
intronic	ATRX	chrX	77778107	77778107	T	G	chrX	T	G
intronic	ATRX	chrX	77779091	77779091	-	TTTTTTTTTTTT	chrX	A	ATTTTTTTTTTTT
intergenic	ATRX(dist=5556),MAGT1(dist=34575)	chrX	77791789	77791789	C	A	chrX	C	A
intergenic	ATRX(dist=5560),MAGT1(dist=34571)	chrX	77791793	77791793	C	T	chrX	C	T
intergenic	ATRX(dist=5562),MAGT1(dist=34569)	chrX	77791795	77791795	C	A	chrX	C	A
intergenic	ATRX(dist=8836),MAGT1(dist=31295)	chrX	77795069	77795069	C	A	chrX	C	A
intergenic	ATRX(dist=10720),MAGT1(dist=29411)	chrX	77796953	77796953	G	T	chrX	G	T
intergenic	ATRX(dist=15732),MAGT1(dist=24399)	chrX	77801965	77801965	T	G	chrX	T	G
intergenic	ATRX(dist=30658),MAGT1(dist=9473)	chrX	77816891	77816891	G	A	chrX	G	A
intergenic	ATRX(dist=30760),MAGT1(dist=9371)	chrX	77816993	77816993	C	A	chrX	C	A
intergenic	ATRX(dist=30766),MAGT1(dist=9365)	chrX	77816999	77816999	C	A	chrX	C	A
intergenic	ATRX(dist=31351),MAGT1(dist=8780)	chrX	77817584	77817584	G	T	chrX	G	T
intergenic	ATRX(dist=31356),MAGT1(dist=8775)	chrX	77817589	77817589	G	C	chrX	G	C
intergenic	ATRX(dist=31992),MAGT1(dist=8139)	chrX	77818225	77818225	A	G	chrX	A	G
intergenic	ATRX(dist=31996),MAGT1(dist=8135)	chrX	77818229	77818229	A	G	chrX	A	G
intergenic	ATRX(dist=32028),MAGT1(dist=8102)	chrX	77818261	77818262	AG	-	chrX	TAG	T
Common
Site	Name	Chrom	Start	End	Ref	Alt	Chrom	Ref	Alt
intergenic	FGF16(dist=2873),ATRX(dist=44727)	chrX	77460151	77460151	-	TATC	chrX	A	ATATC
intergenic	FGF16(dist=4297),ATRX(dist=43303)	chrX	77461575	77461575	T	C	chrX	T	C
intergenic	FGF16(dist=4537),ATRX(dist=43063)	chrX	77461815	77461815	A	G	chrX	A	G
intergenic	FGF16(dist=15059),ATRX(dist=32541)	chrX	77472337	77472337	C	A	chrX	C	A
intergenic	FGF16(dist=26172),ATRX(dist=21423)	chrX	77483450	77483455	CACAAA	-	chrX	TCACAAA	T
intergenic	FGF16(dist=26181),ATRX(dist=21415)	chrX	77483459	77483463	TAACC	-	chrX	TTAACC	T
intergenic	FGF16(dist=26189),ATRX(dist=21411)	chrX	77483467	77483467	G	-	chrX	AG	A
intergenic	FGF16(dist=26191),ATRX(dist=21409)	chrX	77483469	77483469	G	-	chrX	AG	A
intergenic	FGF16(dist=26194),ATRX(dist=21401)	chrX	77483472	77483477	GACCAA	-	chrX	TGACCAA	T
intergenic	FGF16(dist=26590),ATRX(dist=21010)	chrX	77483868	77483868	G	C	chrX	G	C
intergenic	FGF16(dist=29624),ATRX(dist=17976)	chrX	77486902	77486902	A	-	chrX	CA	C
intergenic	FGF16(dist=31853),ATRX(dist=15747)	chrX	77489131	77489131	A	T	chrX	A	T
intergenic	FGF16(dist=34510),ATRX(dist=13090)	chrX	77491788	77491788	G	T	chrX	G	T
intergenic	FGF16(dist=39592),ATRX(dist=8008)	chrX	77496870	77496870	C	G	chrX	C	G
intergenic	FGF16(dist=39681),ATRX(dist=7919)	chrX	77496959	77496959	-	CATAAAACA	chrX	T	TCATAAAACA
intergenic	FGF16(dist=41795),ATRX(dist=5805)	chrX	77499073	77499073	A	G	chrX	A	G
intergenic	FGF16(dist=43797),ATRX(dist=3803)	chrX	77501075	77501075	G	T	chrX	G	T
intergenic	FGF16(dist=44626),ATRX(dist=2974)	chrX	77501904	77501904	T	G	chrX	T	G
intronic	ATRX	chrX	77509420	77509420	G	C	chrX	G	C
intronic	ATRX	chrX	77509912	77509912	G	-	chrX	CG	C
intronic	ATRX	chrX	77515165	77515165	T	A	chrX	T	A
splicing	ATRX(ENST00000373344.10:exon31:c.6700-133T>C,ENST00000395603.7:exon30:c.6586-133T>C,ENST00000480283.5:exon32:c.6823-133T>C,ENST00000480283.5:exon32:UTR3)	chrX	77523534	77523534	A	G	chrX	A	G
intronic	ATRX	chrX	77523697	77523697	G	T	chrX	G	T
intronic	ATRX	chrX	77528581	77528584	AAAC	-	chrX	AAAAC	A
intronic	ATRX	chrX	77530633	77530633	-	AAACA	chrX	C	CAAACA
intronic	ATRX	chrX	77530741	77530741	C	T	chrX	C	T
intronic	ATRX	chrX	77532046	77532046	A	T	chrX	A	T
intronic	ATRX	chrX	77532847	77532847	C	T	chrX	C	T
intronic	ATRX	chrX	77534920	77534920	T	C	chrX	T	C
intronic	ATRX	chrX	77537793	77537793	T	C	chrX	T	C
intronic	ATRX	chrX	77538914	77538914	G	T	chrX	G	T
intronic	ATRX	chrX	77538981	77538981	G	A	chrX	G	A
intronic	ATRX	chrX	77541958	77541958	T	A	chrX	T	A
intronic	ATRX	chrX	77543958	77543959	AT	-	chrX	AAT	A
intronic	ATRX	chrX	77543987	77543987	A	G	chrX	A	G
intronic	ATRX	chrX	77546497	77546497	-	T	chrX	A	AT
intronic	ATRX	chrX	77548316	77548316	A	C	chrX	A	C
intronic	ATRX	chrX	77562444	77562444	A	T	chrX	A	T
intronic	ATRX	chrX	77563703	77563704	GT	-	chrX	CGT	C
intronic	ATRX	chrX	77564271	77564271	T	C	chrX	T	C
intronic	ATRX	chrX	77567691	77567691	G	A	chrX	G	A
intronic	ATRX	chrX	77568740	77568740	A	C	chrX	A	C
intronic	ATRX	chrX	77581572	77581572	T	C	chrX	T	C
intronic	ATRX	chrX	77581927	77581927	G	A	chrX	G	A
intronic	ATRX	chrX	77582073	77582073	T	C	chrX	T	C
intronic	ATRX	chrX	77582409	77582409	G	C	chrX	G	C
intronic	ATRX	chrX	77587587	77587587	C	T	chrX	C	T
intronic	ATRX	chrX	77588405	77588405	A	C	chrX	A	C
intronic	ATRX	chrX	77590611	77590611	C	A	chrX	C	A
intronic	ATRX	chrX	77593470	77593470	T	C	chrX	T	C
intronic	ATRX	chrX	77594601	77594601	A	G	chrX	A	G
intronic	ATRX	chrX	77596445	77596445	T	-	chrX	AT	A
intronic	ATRX	chrX	77596673	77596673	G	A	chrX	G	A
intronic	ATRX	chrX	77603532	77603532	-	T	chrX	A	AT,ATT
intronic	ATRX	chrX	77603548	77603548	G	T	chrX	G	T
intronic	ATRX	chrX	77604118	77604118	C	T	chrX	C	T
intronic	ATRX	chrX	77605569	77605569	T	C	chrX	T	C
intronic	ATRX	chrX	77606757	77606757	-	A	chrX	C	A,CA
intronic	ATRX	chrX	77607318	77607318	A	G	chrX	A	G
intronic	ATRX	chrX	77612051	77612051	A	C	chrX	A	C
intronic	ATRX	chrX	77612208	77612208	G	A	chrX	G	A
intronic	ATRX	chrX	77614999	77615001	GTT	-	chrX	GGTT	G
intronic	ATRX	chrX	77621848	77621848	A	C	chrX	A	C
intronic	ATRX	chrX	77625230	77625230	T	C	chrX	T	C
intronic	ATRX	chrX	77626029	77626034	ATATAT	-	chrX	CATATAT	C
intronic	ATRX	chrX	77627611	77627611	T	C	chrX	T	C
intronic	ATRX	chrX	77632241	77632241	-	TC	chrX	T	TTC
intronic	ATRX	chrX	77637940	77637940	A	-	chrX	CA	C
intronic	ATRX	chrX	77637966	77637966	C	A	chrX	C	A
intronic	ATRX	chrX	77642089	77642089	A	G	chrX	A	G
intronic	ATRX	chrX	77642905	77642905	A	G	chrX	A	G
intronic	ATRX	chrX	77643338	77643338	T	A	chrX	T	A
intronic	ATRX	chrX	77648625	77648625	T	-	chrX	GT	G
intronic	ATRX	chrX	77651146	77651146	G	A	chrX	G	A
intronic	ATRX	chrX	77654999	77654999	G	C	chrX	G	C
intronic	ATRX	chrX	77659483	77659484	AC	-	chrX	TAC	T
intronic	ATRX	chrX	77660835	77660835	C	T	chrX	C	T
intronic	ATRX	chrX	77661468	77661468	A	-	chrX	GA	G
splicing	ATRX(ENST00000373344.10:exon11:c.3943+143G>A,ENST00000395603.7:exon10:c.3829+143G>A,ENST00000480283.5:exon12:c.4066+143G>A,ENST00000480283.5:exon12:UTR3,ENST00000624166.3:exon11:c.3739+143G>A)	chrX	77664502	77664502	C	T	chrX	C	T
intronic	ATRX	chrX	77666024	77666024	-	AGAT	chrX	C	CAGAT
intronic	ATRX	chrX	77667296	77667301	TGTGTG	-	chrX	ATGTGTG	A
intronic	ATRX	chrX	77668168	77668168	C	T	chrX	C	T
UTR3	ATRX(ENST00000493470.2:c.*956G>A)	chrX	77675083	77675083	C	T	chrX	C	T
intronic	ATRX	chrX	77676943	77676943	A	G	chrX	A	G
intronic	ATRX	chrX	77678221	77678221	C	A	chrX	C	A
intronic	ATRX	chrX	77678237	77678240	AGAC	-	chrX	GAGAC	G
intronic	ATRX	chrX	77681100	77681100	C	A	chrX	C	A
exonic	ATRX	chrX	77682471	77682471	C	G	chrX	C	G
splicing	ATRX(ENST00000373344.10:exon8:c.595-36C>T,ENST00000395603.7:exon7:c.481-36C>T,ENST00000480283.5:exon9:c.718-36C>T,ENST00000480283.5:exon9:UTR3,ENST00000624166.3:exon7:c.478-36C>T,ENST00000624032.3:exon8:c.595-36C>T,ENST00000623321.3:exon7:c.430-36C>T,ENST00000625063.3:exon6:c.410-36C>T,ENST00000624668.3:exon6:c.316-36C>T)	chrX	77685042	77685042	G	A	chrX	G	A
intronic	ATRX	chrX	77692846	77692846	-	GTGT	chrX	A	AGTGT
intronic	ATRX	chrX	77695062	77695062	A	-	chrX	CA	C
intronic	ATRX	chrX	77695077	77695077	C	-	chrX	AC	A
intronic	ATRX	chrX	77703242	77703242	T	C	chrX	T	C
intronic	ATRX	chrX	77703421	77703421	T	C	chrX	T	C
intronic	ATRX	chrX	77707945	77707945	C	T	chrX	C	T
intronic	ATRX	chrX	77709645	77709645	A	-	chrX	TA	T
intronic	ATRX	chrX	77709645	77709645	A	T	chrX	A	T
intronic	ATRX	chrX	77710711	77710711	-	T	chrX	A	AT
intronic	ATRX	chrX	77710933	77710933	-	AC	chrX	A	AAC
intronic	ATRX	chrX	77716128	77716146	TTTTTTTTTTTTTTTTTTG	-	chrX	TTTTTTTTTTTTTTTTTTTG	T
intronic	ATRX	chrX	77716321	77716321	-	TAT	chrX	A	ATAT
intronic	ATRX	chrX	77716323	77716323	A	T	chrX	A	T
intronic	ATRX	chrX	77721205	77721205	A	C	chrX	A	C
intronic	ATRX	chrX	77721572	77721572	C	T	chrX	C	T
intronic	ATRX	chrX	77727363	77727363	G	A	chrX	G	A
intronic	ATRX	chrX	77728764	77728764	-	T	chrX	C	CT
intronic	ATRX	chrX	77729123	77729123	G	C	chrX	G	C
intronic	ATRX	chrX	77732802	77732802	C	T	chrX	C	T
intronic	ATRX	chrX	77732898	77732898	G	A	chrX	G	A
intronic	ATRX	chrX	77733110	77733110	C	T	chrX	C	T
intronic	ATRX	chrX	77733406	77733406	C	T	chrX	C	T
intronic	ATRX	chrX	77734209	77734212	ATAC	-	chrX	AATAC	A
intronic	ATRX	chrX	77734681	77734681	G	A	chrX	G	A
intronic	ATRX	chrX	77735598	77735598	-	TAAATAAA	chrX	C	CTAAATAAA
intronic	ATRX	chrX	77736173	77736173	A	C	chrX	A	C
intronic	ATRX	chrX	77737480	77737483	AATA	-	chrX	TAATA	T
intronic	ATRX	chrX	77738818	77738818	T	C	chrX	T	C
intronic	ATRX	chrX	77738852	77738852	G	A	chrX	G	A
intronic	ATRX	chrX	77741037	77741037	-	AC	chrX	T	TAC
intronic	ATRX	chrX	77741440	77741440	T	G	chrX	T	G
intronic	ATRX	chrX	77754940	77754940	G	T	chrX	G	T
intronic	ATRX	chrX	77760250	77760250	G	C	chrX	G	C
intronic	ATRX	chrX	77761346	77761346	T	C	chrX	T	C
intronic	ATRX	chrX	77762858	77762858	G	A	chrX	G	A
intronic	ATRX	chrX	77769640	77769640	G	T	chrX	G	T
intronic	ATRX	chrX	77775715	77775715	-	TTTA	chrX	C	CTTTA
intronic	ATRX	chrX	77778653	77778653	G	A	chrX	G	A
intronic	ATRX	chrX	77785470	77785470	A	G	chrX	A	G
upstream	ATRX(dist=673)	chrX	77786906	77786913	ACACACAC	-	chrX	TACACACAC	T
intergenic	ATRX(dist=1103),MAGT1(dist=39028)	chrX	77787336	77787336	-	C	chrX	T	TC
intergenic	ATRX(dist=3820),MAGT1(dist=36311)	chrX	77790053	77790053	G	-	chrX	AG	A
intergenic	ATRX(dist=4689),MAGT1(dist=35441)	chrX	77790922	77790923	AT	-	chrX	CAT	C
intergenic	ATRX(dist=4702),MAGT1(dist=35418)	chrX	77790935	77790946	TATATATATATA	-	chrX	GTATATATATATA	G
intergenic	ATRX(dist=4757),MAGT1(dist=35374)	chrX	77790990	77790990	-	TATAAATATATATATA	chrX	C	CTATAAATATATATATA
intergenic	ATRX(dist=6539),MAGT1(dist=33592)	chrX	77792772	77792772	G	A	chrX	G	A
intergenic	ATRX(dist=10699),MAGT1(dist=29431)	chrX	77796932	77796933	TT	-	chrX	CTT	C
intergenic	ATRX(dist=10724),MAGT1(dist=29407)	chrX	77796957	77796957	G	T	chrX	G	T
intergenic	ATRX(dist=10736),MAGT1(dist=29395)	chrX	77796969	77796969	C	G	chrX	C	G
intergenic	ATRX(dist=10740),MAGT1(dist=29391)	chrX	77796973	77796973	A	T	chrX	A	T
intergenic	ATRX(dist=13405),MAGT1(dist=26726)	chrX	77799638	77799638	T	A	chrX	T	A
intergenic	ATRX(dist=14569),MAGT1(dist=25562)	chrX	77800802	77800802	G	T	chrX	G	T
intergenic	ATRX(dist=14586),MAGT1(dist=25545)	chrX	77800819	77800819	C	G	chrX	C	G
intergenic	ATRX(dist=17562),MAGT1(dist=22569)	chrX	77803795	77803795	C	G	chrX	C	G
intergenic	ATRX(dist=21466),MAGT1(dist=18665)	chrX	77807699	77807699	-	TTCTTTCTTTCT	chrX	C	CTTCTTTCTTTCT
intergenic	ATRX(dist=25940),MAGT1(dist=14191)	chrX	77812173	77812173	C	A	chrX	C	A
intergenic	ATRX(dist=27045),MAGT1(dist=13086)	chrX	77813278	77813278	T	-	chrX	AT	A
intergenic	ATRX(dist=27061),MAGT1(dist=13070)	chrX	77813294	77813294	G	-	chrX	TG	T
intergenic	ATRX(dist=28423),MAGT1(dist=11708)	chrX	77814656	77814656	A	G	chrX	A	G
intergenic	ATRX(dist=29686),MAGT1(dist=10445)	chrX	77815919	77815919	T	C	chrX	T	C
intergenic	ATRX(dist=31321),MAGT1(dist=8810)	chrX	77817554	77817554	G	C	chrX	G	C
intergenic	ATRX(dist=31331),MAGT1(dist=8800)	chrX	77817564	77817564	C	A	chrX	C	A
intergenic	ATRX(dist=32029),MAGT1(dist=8102)	chrX	77818262	77818262	G	T	chrX	G	T
intergenic	ATRX(dist=35735),MAGT1(dist=4396)	chrX	77821968	77821968	T	C	chrX	T	C
intergenic	ATRX(dist=37040),MAGT1(dist=3091)	chrX	77823273	77823273	A	G	chrX	A	G
intronic	ATRX	chrX	77593207	77593207	G	C	chrX	G	C
intronic	ATRX	chrX	77593229	77593229	G	T	chrX	G	T
intronic	ATRX	chrX	77603550	77603550	A	T	chrX	A	T
intronic	ATRX	chrX	77607709	77607709	A	-	chrX	CA	C
intronic	ATRX	chrX	77631192	77631192	C	A	chrX	C	A
intronic	ATRX	chrX	77652806	77652806	C	A	chrX	C	A
intronic	ATRX	chrX	77710318	77710318	C	A	chrX	C	A
intronic	ATRX	chrX	77717591	77717591	G	C	chrX	G	C
intronic	ATRX	chrX	77729150	77729150	C	A	chrX	C	A
intronic	ATRX	chrX	77731082	77731082	G	C	chrX	G	C
intronic	ATRX	chrX	77738558	77738558	-	TTTTTTTTT	chrX	C	CTTTTTTTTT
intronic	ATRX	chrX	77773031	77773031	G	T	chrX	G	T
intergenic	ATRX(dist=19180),MAGT1(dist=20951)	chrX	77805413	77805413	T	-	chrX	CT	C

## Sheet: ALL 42WT
Site	Name	Chrom	Start	End	Ref	Alt	Chrom	Ref	Alt
intergenic	FGF16(dist=2873),ATRX(dist=44727)	chrX	77460151	77460151	-	TATC	chrX	A	ATATC
intergenic	FGF16(dist=4297),ATRX(dist=43303)	chrX	77461575	77461575	T	C	chrX	T	C
intergenic	FGF16(dist=4537),ATRX(dist=43063)	chrX	77461815	77461815	A	G	chrX	A	G
intergenic	FGF16(dist=7622),ATRX(dist=39978)	chrX	77464900	77464900	A	T	chrX	A	T
intergenic	FGF16(dist=7626),ATRX(dist=39974)	chrX	77464904	77464904	G	T	chrX	G	T
intergenic	FGF16(dist=7629),ATRX(dist=39971)	chrX	77464907	77464907	A	T	chrX	A	T
intergenic	FGF16(dist=7633),ATRX(dist=39967)	chrX	77464911	77464911	T	G	chrX	T	G
intergenic	FGF16(dist=7637),ATRX(dist=39963)	chrX	77464915	77464915	A	T	chrX	A	T
intergenic	FGF16(dist=15059),ATRX(dist=32541)	chrX	77472337	77472337	C	A	chrX	C	A
intergenic	FGF16(dist=21115),ATRX(dist=26485)	chrX	77478393	77478393	A	C	chrX	A	C
intergenic	FGF16(dist=26172),ATRX(dist=21423)	chrX	77483450	77483455	CACAAA	-	chrX	TCACAAA	T
intergenic	FGF16(dist=26181),ATRX(dist=21415)	chrX	77483459	77483463	TAACC	-	chrX	TTAACC	T
intergenic	FGF16(dist=26189),ATRX(dist=21411)	chrX	77483467	77483467	G	-	chrX	AG	A
intergenic	FGF16(dist=26191),ATRX(dist=21409)	chrX	77483469	77483469	G	-	chrX	AG	A
intergenic	FGF16(dist=26194),ATRX(dist=21401)	chrX	77483472	77483477	GACCAA	-	chrX	TGACCAA	T
intergenic	FGF16(dist=34510),ATRX(dist=13090)	chrX	77491788	77491788	G	T	chrX	G	T
intergenic	FGF16(dist=39244),ATRX(dist=8356)	chrX	77496522	77496522	A	C	chrX	A	C
intergenic	FGF16(dist=39258),ATRX(dist=8342)	chrX	77496536	77496536	A	C	chrX	A	C
intergenic	FGF16(dist=39277),ATRX(dist=8323)	chrX	77496555	77496555	A	C	chrX	A	C
intergenic	FGF16(dist=39592),ATRX(dist=8008)	chrX	77496870	77496870	C	G	chrX	C	G
intergenic	FGF16(dist=41795),ATRX(dist=5805)	chrX	77499073	77499073	A	G	chrX	A	G
intergenic	FGF16(dist=43416),ATRX(dist=4184)	chrX	77500694	77500694	A	C	chrX	A	C
intergenic	FGF16(dist=43797),ATRX(dist=3803)	chrX	77501075	77501075	G	T	chrX	G	T
intergenic	FGF16(dist=44626),ATRX(dist=2974)	chrX	77501904	77501904	T	G	chrX	T	G
intronic	ATRX	chrX	77509420	77509420	G	C	chrX	G	C
intronic	ATRX	chrX	77509912	77509912	G	-	chrX	CG	C
intronic	ATRX	chrX	77514658	77514658	G	A	chrX	G	A
intronic	ATRX	chrX	77524733	77524733	G	T	chrX	G	T
intronic	ATRX	chrX	77528581	77528584	AAAC	-	chrX	AAAAC	A
intronic	ATRX	chrX	77530633	77530633	-	AAACA	chrX	C	CAAACA
intronic	ATRX	chrX	77530741	77530741	C	T	chrX	C	T
intronic	ATRX	chrX	77532046	77532046	A	T	chrX	A	T
intronic	ATRX	chrX	77532847	77532847	C	T	chrX	C	T
intronic	ATRX	chrX	77534920	77534920	T	C	chrX	T	C
intronic	ATRX	chrX	77537793	77537793	T	C	chrX	T	C
intronic	ATRX	chrX	77538981	77538981	G	A	chrX	G	A
intronic	ATRX	chrX	77541958	77541958	T	A	chrX	T	A
intronic	ATRX	chrX	77543958	77543959	AT	-	chrX	AAT	A
intronic	ATRX	chrX	77543987	77543987	A	G	chrX	A	G
intronic	ATRX	chrX	77548316	77548316	A	C	chrX	A	C
intronic	ATRX	chrX	77562444	77562444	A	T	chrX	A	T
intronic	ATRX	chrX	77563703	77563706	GTGT	-	chrX	CGTGT	C
intronic	ATRX	chrX	77564271	77564271	T	C	chrX	T	C
intronic	ATRX	chrX	77567691	77567691	G	A	chrX	G	A
intronic	ATRX	chrX	77568740	77568740	A	C	chrX	A	C
intronic	ATRX	chrX	77581572	77581572	T	C	chrX	T	C
intronic	ATRX	chrX	77581927	77581927	G	A	chrX	G	A
intronic	ATRX	chrX	77582073	77582073	T	C	chrX	T	C
intronic	ATRX	chrX	77587587	77587587	C	T	chrX	C	T
intronic	ATRX	chrX	77588405	77588405	A	C	chrX	A	C
intronic	ATRX	chrX	77593470	77593470	T	C	chrX	T	C
intronic	ATRX	chrX	77594601	77594601	A	G	chrX	A	G
intronic	ATRX	chrX	77596445	77596445	T	-	chrX	AT	A
intronic	ATRX	chrX	77603532	77603532	-	T	chrX	A	AT
intronic	ATRX	chrX	77604118	77604118	C	T	chrX	C	T
intronic	ATRX	chrX	77605569	77605569	T	C	chrX	T	C
intronic	ATRX	chrX	77606787	77606787	C	A	chrX	C	A
intronic	ATRX	chrX	77607748	77607748	C	A	chrX	C	A
intronic	ATRX	chrX	77607765	77607765	C	A	chrX	C	A
intronic	ATRX	chrX	77612051	77612051	A	C	chrX	A	C
intronic	ATRX	chrX	77612208	77612208	G	A	chrX	G	A
intronic	ATRX	chrX	77614999	77615001	GTT	-	chrX	GGTT	G
intronic	ATRX	chrX	77621848	77621848	A	C	chrX	A	C
intronic	ATRX	chrX	77625230	77625230	T	C	chrX	T	C
intronic	ATRX	chrX	77626029	77626060	ATATATATATATATATATATATATATATATAT	-	chrX	CATATATATATATATATATATATATATATATAT	C
intronic	ATRX	chrX	77627611	77627611	T	C	chrX	T	C
intronic	ATRX	chrX	77631170	77631170	G	C	chrX	G	C
intronic	ATRX	chrX	77632241	77632241	-	TC	chrX	T	TTC
intronic	ATRX	chrX	77634232	77634232	-	AAA	chrX	T	TAAA
intronic	ATRX	chrX	77636862	77636863	GG	-	chrX	AGG	A
intronic	ATRX	chrX	77636867	77636893	GAGGAGGGAGGAGGAGGAGGAAGAAGA	-	chrX	GGAGGAGGGAGGAGGAGGAGGAAGAAGA	G
intronic	ATRX	chrX	77636899	77636899	G	C	chrX	G	C
intronic	ATRX	chrX	77636909	77636909	A	G	chrX	A	G
intronic	ATRX	chrX	77640310	77640310	C	A	chrX	C	A
intronic	ATRX	chrX	77642089	77642089	A	G	chrX	A	G
intronic	ATRX	chrX	77642905	77642905	A	G	chrX	A	G
intronic	ATRX	chrX	77643338	77643338	T	A	chrX	T	A
intronic	ATRX	chrX	77648625	77648625	T	-	chrX	GT	G
intronic	ATRX	chrX	77654999	77654999	G	C	chrX	G	C
intronic	ATRX	chrX	77660835	77660835	C	T	chrX	C	T
intronic	ATRX	chrX	77661447	77661447	C	A	chrX	C	A
intronic	ATRX	chrX	77661461	77661461	G	T	chrX	G	T
intronic	ATRX	chrX	77661467	77661467	G	-	chrX	TG	T
intronic	ATRX	chrX	77661468	77661468	A	-	chrX	GA	G
intronic	ATRX	chrX	77661468	77661468	A	T	chrX	A	T
splicing	ATRX(ENST00000373344.10:exon11:c.3943+143G>A,ENST00000395603.7:exon10:c.3829+143G>A,ENST00000480283.5:exon12:c.4066+143G>A,ENST00000480283.5:exon12:UTR3,ENST00000624166.3:exon11:c.3739+143G>A)	chrX	77664502	77664502	C	T	chrX	C	T
intronic	ATRX	chrX	77666024	77666024	-	AGAT	chrX	C	CAGAT
intronic	ATRX	chrX	77667296	77667301	TGTGTG	-	chrX	ATGTGTG	A
intronic	ATRX	chrX	77668168	77668168	C	T	chrX	C	T
intronic	ATRX	chrX	77671167	77671167	-	ATATAT	chrX	A	AATATAT
UTR3	ATRX(ENST00000493470.2:c.*956G>A)	chrX	77675083	77675083	C	T	chrX	C	T
intronic	ATRX	chrX	77676943	77676943	A	G	chrX	A	G
intronic	ATRX	chrX	77677665	77677665	-	T	chrX	A	AT
intronic	ATRX	chrX	77677689	77677689	C	A	chrX	C	A
intronic	ATRX	chrX	77678237	77678240	AGAC	-	chrX	GAGAC	G
intronic	ATRX	chrX	77681100	77681100	C	A	chrX	C	A
exonic	ATRX	chrX	77682471	77682471	C	G	chrX	C	G
splicing	ATRX(ENST00000373344.10:exon8:c.595-36C>T,ENST00000395603.7:exon7:c.481-36C>T,ENST00000480283.5:exon9:c.718-36C>T,ENST00000480283.5:exon9:UTR3,ENST00000624166.3:exon7:c.478-36C>T,ENST00000624032.3:exon8:c.595-36C>T,ENST00000623321.3:exon7:c.430-36C>T,ENST00000625063.3:exon6:c.410-36C>T,ENST00000624668.3:exon6:c.316-36C>T)	chrX	77685042	77685042	G	A	chrX	G	A
intronic	ATRX	chrX	77695062	77695062	A	-	chrX	CA	C
intronic	ATRX	chrX	77695099	77695099	C	A	chrX	C	A
intronic	ATRX	chrX	77701512	77701512	C	A	chrX	C	A
intronic	ATRX	chrX	77703242	77703242	T	C	chrX	T	C
intronic	ATRX	chrX	77703421	77703421	T	C	chrX	T	C
intronic	ATRX	chrX	77707945	77707945	C	T	chrX	C	T
intronic	ATRX	chrX	77709645	77709645	A	-	chrX	TA	T
intronic	ATRX	chrX	77710711	77710711	-	T	chrX	A	AT
intronic	ATRX	chrX	77710933	77710933	-	AC	chrX	A	AAC
intronic	ATRX	chrX	77716128	77716146	TTTTTTTTTTTTTTTTTTG	-	chrX	TTTTTTTTTTTTTTTTTTTG	T
splicing	ATRX(ENST00000373344.10:exon2:c.133+55->T,ENST00000395603.7:exon2:c.133+55->T,ENST00000480283.5:exon2:c.133+55->T,ENST00000624166.3:exon2:c.133+55->T,ENST00000624032.3:exon2:c.133+55->T,ENST00000622960.1:exon2:c.16+55->T)	chrX	77717076	77717076	-	A	chrX	T	TA
intronic	ATRX	chrX	77717591	77717592	GA	CC	chrX	GA	CC
intronic	ATRX	chrX	77721205	77721205	A	C	chrX	A	C
intronic	ATRX	chrX	77721572	77721572	C	T	chrX	C	T
intronic	ATRX	chrX	77724333	77724333	-	C	chrX	A	AC
intronic	ATRX	chrX	77724334	77724334	G	A	chrX	G	A,GA
intronic	ATRX	chrX	77724334	77724334	-	A	chrX	G	A,GA
intronic	ATRX	chrX	77727363	77727363	G	A	chrX	G	A
intronic	ATRX	chrX	77728764	77728764	-	T	chrX	C	CT
intronic	ATRX	chrX	77730989	77730989	C	T	chrX	C	T
intronic	ATRX	chrX	77732898	77732898	G	A	chrX	G	A
intronic	ATRX	chrX	77733110	77733110	C	T	chrX	C	T
intronic	ATRX	chrX	77733406	77733406	C	T	chrX	C	T
intronic	ATRX	chrX	77734209	77734212	ATAC	-	chrX	AATAC	A
intronic	ATRX	chrX	77735598	77735598	-	TAAA	chrX	C	CTAAA
intronic	ATRX	chrX	77736173	77736173	A	C	chrX	A	C
intronic	ATRX	chrX	77737451	77737451	A	G	chrX	A	G
intronic	ATRX	chrX	77737452	77737452	G	T	chrX	G	T
intronic	ATRX	chrX	77737454	77737454	A	T	chrX	A	T
intronic	ATRX	chrX	77737480	77737483	AATA	-	chrX	TAATA	T
intronic	ATRX	chrX	77737498	77737498	C	A	chrX	C	A
intronic	ATRX	chrX	77738818	77738818	T	C	chrX	T	C
intronic	ATRX	chrX	77738852	77738852	G	A	chrX	G	A
intronic	ATRX	chrX	77741037	77741037	-	AC	chrX	T	TAC
intronic	ATRX	chrX	77741351	77741351	T	G	chrX	T	G
intronic	ATRX	chrX	77741440	77741440	T	G	chrX	T	G
intronic	ATRX	chrX	77741454	77741454	C	G	chrX	C	G
intronic	ATRX	chrX	77741471	77741471	G	T	chrX	G	T
intronic	ATRX	chrX	77754940	77754940	G	T	chrX	G	T
intronic	ATRX	chrX	77758442	77758442	A	T	chrX	A	T
intronic	ATRX	chrX	77760469	77760469	G	-	chrX	TG	T
intronic	ATRX	chrX	77761346	77761346	T	C	chrX	T	C
intronic	ATRX	chrX	77764396	77764396	T	C	chrX	T	C
intronic	ATRX	chrX	77768171	77768171	T	C	chrX	T	C
intronic	ATRX	chrX	77769640	77769640	G	T	chrX	G	T
intronic	ATRX	chrX	77773014	77773014	-	T	chrX	A	AT
intronic	ATRX	chrX	77773035	77773035	C	A	chrX	C	A
intronic	ATRX	chrX	77773049	77773049	G	T	chrX	G	T
intronic	ATRX	chrX	77773059	77773059	C	G	chrX	C	G
intronic	ATRX	chrX	77775715	77775715	-	TTTA	chrX	C	CTTTA
intronic	ATRX	chrX	77777086	77777086	G	A	chrX	G	A
intronic	ATRX	chrX	77779091	77779091	-	TTTTTTTTTTT	chrX	A	ATTTTTTTTTTT
intronic	ATRX	chrX	77785470	77785470	A	G	chrX	A	G
upstream	ATRX(dist=673)	chrX	77786906	77786913	ACACACAC	-	chrX	TACACACAC	T
intergenic	ATRX(dist=1103),MAGT1(dist=39028)	chrX	77787336	77787336	-	C	chrX	T	TC
intergenic	ATRX(dist=1104),MAGT1(dist=39027)	chrX	77787337	77787337	-	A	chrX	C	CA
intergenic	ATRX(dist=3820),MAGT1(dist=36311)	chrX	77790053	77790053	G	-	chrX	AG	A
intergenic	ATRX(dist=4689),MAGT1(dist=35441)	chrX	77790922	77790923	AT	-	chrX	CAT	C
intergenic	ATRX(dist=4702),MAGT1(dist=35418)	chrX	77790935	77790946	TATATATATATA	-	chrX	GTATATATATATA	G
intergenic	ATRX(dist=4757),MAGT1(dist=35374)	chrX	77790990	77790990	-	TATAAATATATA	chrX	C	CTATAAATATATA
intergenic	ATRX(dist=6539),MAGT1(dist=33592)	chrX	77792772	77792772	G	A	chrX	G	A
intergenic	ATRX(dist=9611),MAGT1(dist=30520)	chrX	77795844	77795844	A	C	chrX	A	C
intergenic	ATRX(dist=10699),MAGT1(dist=29431)	chrX	77796932	77796933	TT	-	chrX	CTT	C
intergenic	ATRX(dist=10715),MAGT1(dist=29415)	chrX	77796948	77796949	TG	-	chrX	TTG	T
intergenic	ATRX(dist=10724),MAGT1(dist=29407)	chrX	77796957	77796957	G	T	chrX	G	T
intergenic	ATRX(dist=10736),MAGT1(dist=29395)	chrX	77796969	77796969	C	A	chrX	C	A
intergenic	ATRX(dist=14569),MAGT1(dist=25562)	chrX	77800802	77800802	G	T	chrX	G	T
intergenic	ATRX(dist=14577),MAGT1(dist=25554)	chrX	77800810	77800810	G	T	chrX	G	T
intergenic	ATRX(dist=14579),MAGT1(dist=25552)	chrX	77800812	77800812	C	A	chrX	C	A
intergenic	ATRX(dist=14586),MAGT1(dist=25545)	chrX	77800819	77800819	C	A	chrX	C	A
intergenic	ATRX(dist=19180),MAGT1(dist=20951)	chrX	77805413	77805413	T	-	chrX	CT	C
intergenic	ATRX(dist=21466),MAGT1(dist=18665)	chrX	77807699	77807699	-	TTCTTTCTTTCTTTCTTTCT	chrX	C	CTTCTTTCTTTCTTTCTTTCT
intergenic	ATRX(dist=25940),MAGT1(dist=14191)	chrX	77812173	77812173	C	A	chrX	C	A
intergenic	ATRX(dist=27045),MAGT1(dist=13086)	chrX	77813278	77813278	T	-	chrX	AT	A
intergenic	ATRX(dist=28423),MAGT1(dist=11708)	chrX	77814656	77814656	A	G	chrX	A	G
intergenic	ATRX(dist=29686),MAGT1(dist=10445)	chrX	77815919	77815919	T	C	chrX	T	C
intergenic	ATRX(dist=31992),MAGT1(dist=8139)	chrX	77818225	77818225	A	G	chrX	A	G
intergenic	ATRX(dist=31996),MAGT1(dist=8135)	chrX	77818229	77818229	A	G	chrX	A	G
intergenic	ATRX(dist=32029),MAGT1(dist=8102)	chrX	77818262	77818262	G	T	chrX	G	T
intergenic	ATRX(dist=35735),MAGT1(dist=4396)	chrX	77821968	77821968	T	C	chrX	T	C
intergenic	ATRX(dist=37040),MAGT1(dist=3091)	chrX	77823273	77823273	A	G	chrX	A	G
intergenic	FGF16(dist=6191),ATRX(dist=41409)	chrX	77463469	77463469	A	T	chrX	A	T
intergenic	FGF16(dist=25803),ATRX(dist=21797)	chrX	77483081	77483081	G	T	chrX	G	T
intergenic	FGF16(dist=25815),ATRX(dist=21785)	chrX	77483093	77483093	C	A	chrX	C	A
UTR3	ATRX(ENST00000373344.10:c.*1421G>A,ENST00000395603.7:c.*1421G>A,ENST00000480283.5:c.*8528G>A)	chrX	77506930	77506930	C	T	chrX	C	T
intronic	ATRX	chrX	77524766	77524766	G	T	chrX	G	T
intronic	ATRX	chrX	77524769	77524769	A	T	chrX	A	T
intronic	ATRX	chrX	77524785	77524785	A	C	chrX	A	C
intronic	ATRX	chrX	77534898	77534898	G	T	chrX	G	T
intronic	ATRX	chrX	77535913	77535913	G	T	chrX	G	T
intronic	ATRX	chrX	77535921	77535921	G	T	chrX	G	T
intronic	ATRX	chrX	77535926	77535926	T	A	chrX	T	A
intronic	ATRX	chrX	77535928	77535928	C	A	chrX	C	A
intronic	ATRX	chrX	77538817	77538817	G	T	chrX	G	T
intronic	ATRX	chrX	77555704	77555704	A	T	chrX	A	T
intronic	ATRX	chrX	77555710	77555710	T	G	chrX	T	G
intronic	ATRX	chrX	77593213	77593213	G	C	chrX	G	C
intronic	ATRX	chrX	77593225	77593225	T	A	chrX	T	A
intronic	ATRX	chrX	77601463	77601463	G	C	chrX	G	C
intronic	ATRX	chrX	77601544	77601544	C	A	chrX	C	A
intronic	ATRX	chrX	77601565	77601565	C	A	chrX	C	A
intronic	ATRX	chrX	77601577	77601577	C	A	chrX	C	A
intronic	ATRX	chrX	77603548	77603548	G	T	chrX	G	T
intronic	ATRX	chrX	77603550	77603550	A	T	chrX	A	T
intronic	ATRX	chrX	77606755	77606755	T	A	chrX	T	A
intronic	ATRX	chrX	77606757	77606757	C	A	chrX	C	A,CA
intronic	ATRX	chrX	77606757	77606757	-	A	chrX	C	A,CA
intronic	ATRX	chrX	77606778	77606778	A	C	chrX	A	C
intronic	ATRX	chrX	77606784	77606784	A	C	chrX	A	C
intronic	ATRX	chrX	77606786	77606786	A	C	chrX	A	C
intronic	ATRX	chrX	77606801	77606801	T	A	chrX	T	A
intronic	ATRX	chrX	77606804	77606804	A	C	chrX	A	C
intronic	ATRX	chrX	77606822	77606822	A	C	chrX	A	C
intronic	ATRX	chrX	77607709	77607710	AA	-	chrX	CAA	C
intronic	ATRX	chrX	77627718	77627718	G	T	chrX	G	T
intronic	ATRX	chrX	77636776	77636776	G	A	chrX	G	A
intronic	ATRX	chrX	77636779	77636779	G	A	chrX	G	A
intronic	ATRX	chrX	77636783	77636783	G	A	chrX	G	A
intronic	ATRX	chrX	77637940	77637940	A	-	chrX	CA	C
intronic	ATRX	chrX	77637966	77637966	C	A	chrX	C	A
intronic	ATRX	chrX	77641584	77641584	-	A	chrX	G	GA
intronic	ATRX	chrX	77641620	77641620	C	A	chrX	C	A
intronic	ATRX	chrX	77652806	77652806	C	A	chrX	C	A
intronic	ATRX	chrX	77652968	77652968	G	C	chrX	G	C
intronic	ATRX	chrX	77659483	77659484	AC	-	chrX	TAC	T
intronic	ATRX	chrX	77664085	77664085	G	C	chrX	G	C
intronic	ATRX	chrX	77664122	77664122	C	G	chrX	C	G
intronic	ATRX	chrX	77677682	77677682	C	A	chrX	C	A
intronic	ATRX	chrX	77677689	77677689	C	G	chrX	C	G
intronic	ATRX	chrX	77687153	77687153	A	-	chrX	CA	C
intronic	ATRX	chrX	77695077	77695077	C	-	chrX	AC	A
intronic	ATRX	chrX	77695084	77695084	C	A	chrX	C	A
intronic	ATRX	chrX	77695096	77695096	C	G	chrX	C	G
intronic	ATRX	chrX	77709663	77709663	C	A	chrX	C	A
intronic	ATRX	chrX	77709682	77709682	C	A	chrX	C	A
intronic	ATRX	chrX	77709687	77709687	C	G	chrX	C	G
intronic	ATRX	chrX	77709693	77709693	T	A	chrX	T	A
intronic	ATRX	chrX	77716323	77716323	A	T	chrX	A	T
splicing	ATRX(ENST00000373344.10:exon2:c.133+58C>A,ENST00000395603.7:exon2:c.133+58C>A,ENST00000480283.5:exon2:c.133+58C>A,ENST00000624166.3:exon2:c.133+58C>A,ENST00000624032.3:exon2:c.133+58C>A,ENST00000622960.1:exon2:c.16+58C>A)	chrX	77717073	77717073	G	T	chrX	G	T
splicing	ATRX(ENST00000373344.10:exon2:c.133+56C>A,ENST00000395603.7:exon2:c.133+56C>A,ENST00000480283.5:exon2:c.133+56C>A,ENST00000624166.3:exon2:c.133+56C>A,ENST00000624032.3:exon2:c.133+56C>A,ENST00000622960.1:exon2:c.16+56C>A)	chrX	77717075	77717075	G	T	chrX	G	T
intronic	ATRX	chrX	77717602	77717602	A	-	chrX	CA	C
intronic	ATRX	chrX	77717625	77717625	C	G	chrX	C	G
intronic	ATRX	chrX	77729143	77729143	C	A	chrX	C	A
intronic	ATRX	chrX	77729149	77729150	TC	AA	chrX	TC	AA
intronic	ATRX	chrX	77729150	77729150	C	A	chrX	C	A
intronic	ATRX	chrX	77729181	77729181	C	A	chrX	C	A
intronic	ATRX	chrX	77731059	77731059	G	T	chrX	G	T
intronic	ATRX	chrX	77735985	77735985	C	A	chrX	C	A
intronic	ATRX	chrX	77740077	77740077	-	AT	chrX	A	AAT
intronic	ATRX	chrX	77745203	77745203	A	C	chrX	A	C
intronic	ATRX	chrX	77758442	77758442	A	C	chrX	A	C
intronic	ATRX	chrX	77758446	77758446	T	G	chrX	T	G
intronic	ATRX	chrX	77763458	77763458	C	T	chrX	C	T
intronic	ATRX	chrX	77772864	77772864	G	T	chrX	G	T
intronic	ATRX	chrX	77773031	77773031	G	T	chrX	G	T
intronic	ATRX	chrX	77778155	77778155	C	A	chrX	C	A
intronic	ATRX	chrX	77778713	77778713	T	A	chrX	T	A
intronic	ATRX	chrX	77778720	77778720	C	A	chrX	C	A
intronic	ATRX	chrX	77778751	77778751	C	A	chrX	C	A
intergenic	ATRX(dist=1103),MAGT1(dist=39028)	chrX	77787336	77787336	-	A	chrX	T	TA,TC
intergenic	ATRX(dist=5734),MAGT1(dist=34397)	chrX	77791967	77791967	-	TTTTTTT	chrX	C	CTTTTTTT
intergenic	ATRX(dist=9432),MAGT1(dist=30699)	chrX	77795665	77795665	C	A	chrX	C	A
intergenic	ATRX(dist=9441),MAGT1(dist=30690)	chrX	77795674	77795674	G	C	chrX	G	C
intergenic	ATRX(dist=14579),MAGT1(dist=25552)	chrX	77800812	77800812	C	G	chrX	C	G
intergenic	ATRX(dist=14586),MAGT1(dist=25545)	chrX	77800819	77800819	C	G	chrX	C	G
intergenic	ATRX(dist=14592),MAGT1(dist=25539)	chrX	77800825	77800825	A	T	chrX	A	T
intergenic	ATRX(dist=15763),MAGT1(dist=24368)	chrX	77801996	77801996	G	T	chrX	G	T
intergenic	ATRX(dist=15779),MAGT1(dist=24352)	chrX	77802012	77802012	C	G	chrX	C	G
intergenic	ATRX(dist=19669),MAGT1(dist=20462)	chrX	77805902	77805902	G	T	chrX	G	T
intergenic	ATRX(dist=19685),MAGT1(dist=20446)	chrX	77805918	77805918	C	G	chrX	C	G
intergenic	ATRX(dist=31654),MAGT1(dist=8477)	chrX	77817887	77817887	C	G	chrX	C	G

## Sheet: ALL 42R
Site	Name	Chrom	Start	End	Ref	Alt	Chrom	Ref	Alt
intergenic	FGF16(dist=2873),ATRX(dist=44727)	chrX	77460151	77460151	-	TATC	chrX	A	ATATC
intergenic	FGF16(dist=4297),ATRX(dist=43303)	chrX	77461575	77461575	T	C	chrX	T	C
intergenic	FGF16(dist=4537),ATRX(dist=43063)	chrX	77461815	77461815	A	G	chrX	A	G
intergenic	FGF16(dist=7633),ATRX(dist=39967)	chrX	77464911	77464911	T	G	chrX	T	G
intergenic	FGF16(dist=8306),ATRX(dist=39294)	chrX	77465584	77465584	T	A	chrX	T	A
intergenic	FGF16(dist=8314),ATRX(dist=39286)	chrX	77465592	77465592	T	A	chrX	T	A
intergenic	FGF16(dist=15059),ATRX(dist=32541)	chrX	77472337	77472337	C	A	chrX	C	A
intergenic	FGF16(dist=26172),ATRX(dist=21423)	chrX	77483450	77483455	CACAAA	-	chrX	TCACAAA	T
intergenic	FGF16(dist=26181),ATRX(dist=21415)	chrX	77483459	77483463	TAACC	-	chrX	TTAACC	T
intergenic	FGF16(dist=26189),ATRX(dist=21411)	chrX	77483467	77483467	G	-	chrX	AG	A
intergenic	FGF16(dist=26191),ATRX(dist=21409)	chrX	77483469	77483469	G	-	chrX	AG	A
intergenic	FGF16(dist=26194),ATRX(dist=21401)	chrX	77483472	77483477	GACCAA	-	chrX	TGACCAA	T
intergenic	FGF16(dist=26590),ATRX(dist=21010)	chrX	77483868	77483868	G	C	chrX	G	C
intergenic	FGF16(dist=29624),ATRX(dist=17976)	chrX	77486902	77486902	A	-	chrX	CA	C
intergenic	FGF16(dist=31853),ATRX(dist=15747)	chrX	77489131	77489131	A	T	chrX	A	T
intergenic	FGF16(dist=34510),ATRX(dist=13090)	chrX	77491788	77491788	G	T	chrX	G	T
intergenic	FGF16(dist=39592),ATRX(dist=8008)	chrX	77496870	77496870	C	G	chrX	C	G
intergenic	FGF16(dist=39681),ATRX(dist=7919)	chrX	77496959	77496959	-	CATAAAACA	chrX	T	TCATAAAACA
intergenic	FGF16(dist=41795),ATRX(dist=5805)	chrX	77499073	77499073	A	G	chrX	A	G
intergenic	FGF16(dist=43253),ATRX(dist=4347)	chrX	77500531	77500531	G	C	chrX	G	C
intergenic	FGF16(dist=43797),ATRX(dist=3803)	chrX	77501075	77501075	G	T	chrX	G	T
intergenic	FGF16(dist=44626),ATRX(dist=2974)	chrX	77501904	77501904	T	G	chrX	T	G
UTR3	ATRX(ENST00000373344.10:c.*1453_*1454insAAAAAAAA,ENST00000395603.7:c.*1453_*1454insAAAAAAAA,ENST00000480283.5:c.*8560_*8561insAAAAAAAA)	chrX	77506897	77506897	-	TTTTTTTT	chrX	C	CTTTTTTTT
intronic	ATRX	chrX	77509420	77509420	G	C	chrX	G	C
intronic	ATRX	chrX	77509912	77509912	G	-	chrX	CG	C
intronic	ATRX	chrX	77515165	77515165	T	A	chrX	T	A
splicing	ATRX(ENST00000373344.10:exon31:c.6700-133T>C,ENST00000395603.7:exon30:c.6586-133T>C,ENST00000480283.5:exon32:c.6823-133T>C,ENST00000480283.5:exon32:UTR3)	chrX	77523534	77523534	A	G	chrX	A	G
intronic	ATRX	chrX	77523697	77523697	G	T	chrX	G	T
intronic	ATRX	chrX	77524748	77524750	TTT	-	chrX	CTTT	C
intronic	ATRX	chrX	77524766	77524766	G	T	chrX	G	T
intronic	ATRX	chrX	77524769	77524769	A	T	chrX	A	T
intronic	ATRX	chrX	77524773	77524773	T	G	chrX	T	G
intronic	ATRX	chrX	77524785	77524785	A	C	chrX	A	C
intronic	ATRX	chrX	77524791	77524791	G	T	chrX	G	T
intronic	ATRX	chrX	77528581	77528584	AAAC	-	chrX	AAAAC	A
intronic	ATRX	chrX	77530633	77530633	-	AAACA	chrX	C	CAAACA
intronic	ATRX	chrX	77530741	77530741	C	T	chrX	C	T
intronic	ATRX	chrX	77532046	77532046	A	T	chrX	A	T
intronic	ATRX	chrX	77532847	77532847	C	T	chrX	C	T
intronic	ATRX	chrX	77534920	77534920	T	C	chrX	T	C
intronic	ATRX	chrX	77535921	77535921	G	T	chrX	G	T
intronic	ATRX	chrX	77537793	77537793	T	C	chrX	T	C
intronic	ATRX	chrX	77538981	77538981	G	A	chrX	G	A
intronic	ATRX	chrX	77541958	77541958	T	A	chrX	T	A
intronic	ATRX	chrX	77543958	77543959	AT	-	chrX	AAT	A
intronic	ATRX	chrX	77543987	77543987	A	G	chrX	A	G
intronic	ATRX	chrX	77546497	77546497	-	T	chrX	A	AT
intronic	ATRX	chrX	77548316	77548316	A	C	chrX	A	C
intronic	ATRX	chrX	77562444	77562444	A	T	chrX	A	T
intronic	ATRX	chrX	77563703	77563704	GT	-	chrX	CGT	C
intronic	ATRX	chrX	77564271	77564271	T	C	chrX	T	C
intronic	ATRX	chrX	77567691	77567691	G	A	chrX	G	A
intronic	ATRX	chrX	77568139	77568139	G	C	chrX	G	C
intronic	ATRX	chrX	77568740	77568740	A	C	chrX	A	C
intronic	ATRX	chrX	77581572	77581572	T	C	chrX	T	C
intronic	ATRX	chrX	77581927	77581927	G	A	chrX	G	A
intronic	ATRX	chrX	77582073	77582073	T	C	chrX	T	C
intronic	ATRX	chrX	77587587	77587587	C	T	chrX	C	T
intronic	ATRX	chrX	77588405	77588405	A	C	chrX	A	C
intronic	ATRX	chrX	77590611	77590611	C	A	chrX	C	A
intronic	ATRX	chrX	77593207	77593207	G	C	chrX	G	C
intronic	ATRX	chrX	77593223	77593223	C	A	chrX	C	A
intronic	ATRX	chrX	77593229	77593229	G	T	chrX	G	T
intronic	ATRX	chrX	77593470	77593470	T	C	chrX	T	C
intronic	ATRX	chrX	77594601	77594601	A	G	chrX	A	G
intronic	ATRX	chrX	77596445	77596445	T	-	chrX	AT	A
intronic	ATRX	chrX	77596673	77596673	G	A	chrX	G	A
intronic	ATRX	chrX	77601503	77601503	C	A	chrX	C	A
intronic	ATRX	chrX	77603532	77603532	-	T	chrX	A	AT
intronic	ATRX	chrX	77603548	77603548	G	T	chrX	G	T
intronic	ATRX	chrX	77603550	77603550	A	T	chrX	A	T
intronic	ATRX	chrX	77603557	77603557	G	T	chrX	G	T
intronic	ATRX	chrX	77604118	77604118	C	T	chrX	C	T
intronic	ATRX	chrX	77605569	77605569	T	C	chrX	T	C
intronic	ATRX	chrX	77606757	77606757	-	A	chrX	C	CA
intronic	ATRX	chrX	77606780	77606780	A	C	chrX	A	C
intronic	ATRX	chrX	77606793	77606793	T	A	chrX	T	A
intronic	ATRX	chrX	77606795	77606795	C	A	chrX	C	A
intronic	ATRX	chrX	77606797	77606797	T	A	chrX	T	A
intronic	ATRX	chrX	77607318	77607318	A	G	chrX	A	G
intronic	ATRX	chrX	77607709	77607709	A	-	chrX	CA	C
intronic	ATRX	chrX	77612051	77612051	A	C	chrX	A	C
intronic	ATRX	chrX	77612208	77612208	G	A	chrX	G	A
intronic	ATRX	chrX	77614999	77615001	GTT	-	chrX	GGTT	G
intronic	ATRX	chrX	77621848	77621848	A	C	chrX	A	C
intronic	ATRX	chrX	77625230	77625230	T	C	chrX	T	C
intronic	ATRX	chrX	77626029	77626034	ATATAT	-	chrX	CATATAT	C
intronic	ATRX	chrX	77627611	77627611	T	C	chrX	T	C
intronic	ATRX	chrX	77631170	77631170	G	C	chrX	G	C
intronic	ATRX	chrX	77631188	77631188	G	C	chrX	G	C
intronic	ATRX	chrX	77632241	77632241	-	TC	chrX	T	TTC
intronic	ATRX	chrX	77634232	77634232	-	AAA	chrX	T	TAAA
intronic	ATRX	chrX	77636776	77636776	G	C	chrX	G	C
intronic	ATRX	chrX	77637940	77637940	A	-	chrX	CA	C
intronic	ATRX	chrX	77637966	77637966	C	A	chrX	C	A
intronic	ATRX	chrX	77640303	77640304	AC	GG	chrX	AC	GG
intronic	ATRX	chrX	77640311	77640311	A	C	chrX	A	C
intronic	ATRX	chrX	77642089	77642089	A	G	chrX	A	G
intronic	ATRX	chrX	77642905	77642905	A	G	chrX	A	G
intronic	ATRX	chrX	77643338	77643338	T	A	chrX	T	A
intronic	ATRX	chrX	77648625	77648625	T	-	chrX	GT	G
intronic	ATRX	chrX	77651146	77651146	G	A	chrX	G	A
intronic	ATRX	chrX	77652806	77652806	C	A	chrX	C	A
intronic	ATRX	chrX	77654999	77654999	G	C	chrX	G	C
intronic	ATRX	chrX	77659483	77659484	AC	-	chrX	TAC	T
intronic	ATRX	chrX	77660835	77660835	C	T	chrX	C	T
intronic	ATRX	chrX	77661468	77661468	A	-	chrX	GA	G
splicing	ATRX(ENST00000373344.10:exon11:c.3943+143G>A,ENST00000395603.7:exon10:c.3829+143G>A,ENST00000480283.5:exon12:c.4066+143G>A,ENST00000480283.5:exon12:UTR3,ENST00000624166.3:exon11:c.3739+143G>A)	chrX	77664502	77664502	C	T	chrX	C	T
intronic	ATRX	chrX	77666024	77666024	-	AGAT	chrX	C	CAGAT
intronic	ATRX	chrX	77667296	77667301	TGTGTG	-	chrX	ATGTGTG	A
intronic	ATRX	chrX	77667347	77667347	A	T	chrX	A	T
intronic	ATRX	chrX	77668168	77668168	C	T	chrX	C	T
intronic	ATRX	chrX	77668478	77668478	A	T	chrX	A	T
intronic	ATRX	chrX	77668490	77668490	C	A	chrX	C	A
intronic	ATRX	chrX	77668779	77668779	G	C	chrX	G	C
intronic	ATRX	chrX	77671167	77671167	-	ATATAT	chrX	A	AATATAT
UTR3	ATRX(ENST00000493470.2:c.*956G>A)	chrX	77675083	77675083	C	T	chrX	C	T
intronic	ATRX	chrX	77676943	77676943	A	G	chrX	A	G
intronic	ATRX	chrX	77678221	77678221	C	A	chrX	C	A
intronic	ATRX	chrX	77678237	77678240	AGAC	-	chrX	GAGAC	G
intronic	ATRX	chrX	77681100	77681100	C	A	chrX	C	A
exonic	ATRX	chrX	77682471	77682471	C	G	chrX	C	G
splicing	ATRX(ENST00000373344.10:exon8:c.595-36C>T,ENST00000395603.7:exon7:c.481-36C>T,ENST00000480283.5:exon9:c.718-36C>T,ENST00000480283.5:exon9:UTR3,ENST00000624166.3:exon7:c.478-36C>T,ENST00000624032.3:exon8:c.595-36C>T,ENST00000623321.3:exon7:c.430-36C>T,ENST00000625063.3:exon6:c.410-36C>T,ENST00000624668.3:exon6:c.316-36C>T)	chrX	77685042	77685042	G	A	chrX	G	A
intronic	ATRX	chrX	77692846	77692846	-	GTGT	chrX	A	AGTGT
intronic	ATRX	chrX	77695031	77695031	G	C	chrX	G	C
intronic	ATRX	chrX	77695062	77695062	A	-	chrX	CA	C
intronic	ATRX	chrX	77695077	77695077	C	-	chrX	AC	A
intronic	ATRX	chrX	77703242	77703242	T	C	chrX	T	C
intronic	ATRX	chrX	77703421	77703421	T	C	chrX	T	C
intronic	ATRX	chrX	77707945	77707945	C	T	chrX	C	T
intronic	ATRX	chrX	77709595	77709595	T	A	chrX	T	A
intronic	ATRX	chrX	77709622	77709622	G	C	chrX	G	C
intronic	ATRX	chrX	77709627	77709627	G	T	chrX	G	T
intronic	ATRX	chrX	77709643	77709643	G	T	chrX	G	T
intronic	ATRX	chrX	77709645	77709645	A	-	chrX	TA	T
intronic	ATRX	chrX	77709645	77709645	A	T	chrX	A	T
intronic	ATRX	chrX	77710318	77710318	C	A	chrX	C	A
intronic	ATRX	chrX	77710711	77710711	-	T	chrX	A	AT
intronic	ATRX	chrX	77710933	77710933	-	AC	chrX	A	AAC
intronic	ATRX	chrX	77716128	77716146	TTTTTTTTTTTTTTTTTTG	-	chrX	TTTTTTTTTTTTTTTTTTTG	T
intronic	ATRX	chrX	77716321	77716321	-	TTT	chrX	A	ATTT
intronic	ATRX	chrX	77716323	77716323	A	T	chrX	A	T
intronic	ATRX	chrX	77721205	77721205	A	C	chrX	A	C
intronic	ATRX	chrX	77721572	77721572	C	T	chrX	C	T
intronic	ATRX	chrX	77727363	77727363	G	A	chrX	G	A
intronic	ATRX	chrX	77728764	77728764	-	T	chrX	C	CT
intronic	ATRX	chrX	77729091	77729091	T	A	chrX	T	A
intronic	ATRX	chrX	77729150	77729150	C	A	chrX	C	A
intronic	ATRX	chrX	77731082	77731082	G	C	chrX	G	C
intronic	ATRX	chrX	77731084	77731084	G	C	chrX	G	C
intronic	ATRX	chrX	77732802	77732802	C	T	chrX	C	T
intronic	ATRX	chrX	77732898	77732898	G	A	chrX	G	A
intronic	ATRX	chrX	77733110	77733110	C	T	chrX	C	T
intronic	ATRX	chrX	77733406	77733406	C	T	chrX	C	T
intronic	ATRX	chrX	77734209	77734212	ATAC	-	chrX	AATAC	A
intronic	ATRX	chrX	77734681	77734681	G	A	chrX	G	A
intronic	ATRX	chrX	77735598	77735598	-	TAAATAAA	chrX	C	CTAAATAAA
intronic	ATRX	chrX	77735963	77735963	C	A	chrX	C	A
intronic	ATRX	chrX	77736173	77736173	A	C	chrX	A	C
intronic	ATRX	chrX	77737480	77737483	AATA	-	chrX	TAATA	T
intronic	ATRX	chrX	77738558	77738558	-	TTTTTTTTT	chrX	C	CTTTTTTTTT
intronic	ATRX	chrX	77738818	77738818	T	C	chrX	T	C
intronic	ATRX	chrX	77738852	77738852	G	A	chrX	G	A
intronic	ATRX	chrX	77741037	77741037	-	AC	chrX	T	TAC
intronic	ATRX	chrX	77741440	77741440	T	G	chrX	T	G
intronic	ATRX	chrX	77745216	77745216	T	A	chrX	T	A
intronic	ATRX	chrX	77754940	77754940	G	T	chrX	G	T
intronic	ATRX	chrX	77760250	77760250	G	C	chrX	G	C
intronic	ATRX	chrX	77761346	77761346	T	C	chrX	T	C
intronic	ATRX	chrX	77762858	77762858	G	A	chrX	G	A
intronic	ATRX	chrX	77766361	77766361	G	T	chrX	G	T
intronic	ATRX	chrX	77766393	77766393	A	T	chrX	A	T
intronic	ATRX	chrX	77769640	77769640	G	T	chrX	G	T
intronic	ATRX	chrX	77771373	77771373	C	A	chrX	C	A
intronic	ATRX	chrX	77771399	77771399	A	C	chrX	A	C
intronic	ATRX	chrX	77772455	77772455	G	C	chrX	G	C
intronic	ATRX	chrX	77773031	77773031	G	T	chrX	G	T
intronic	ATRX	chrX	77775715	77775715	-	TTTA	chrX	C	CTTTA
intronic	ATRX	chrX	77778145	77778145	G	T	chrX	G	T
intronic	ATRX	chrX	77778653	77778653	G	A	chrX	G	A
intronic	ATRX	chrX	77785470	77785470	A	G	chrX	A	G
upstream	ATRX(dist=673)	chrX	77786906	77786913	ACACACAC	-	chrX	TACACACAC	T
intergenic	ATRX(dist=1103),MAGT1(dist=39028)	chrX	77787336	77787336	-	C	chrX	T	TC
intergenic	ATRX(dist=3820),MAGT1(dist=36311)	chrX	77790053	77790053	G	-	chrX	AG	A
intergenic	ATRX(dist=4689),MAGT1(dist=35441)	chrX	77790922	77790923	AT	-	chrX	CAT	C
intergenic	ATRX(dist=4702),MAGT1(dist=35418)	chrX	77790935	77790946	TATATATATATA	-	chrX	GTATATATATATA	G
intergenic	ATRX(dist=4757),MAGT1(dist=35374)	chrX	77790990	77790990	-	TATAAATATATATATA	chrX	C	CTATAAATATATATATA
intergenic	ATRX(dist=5583),MAGT1(dist=34548)	chrX	77791816	77791816	C	A	chrX	C	A
intergenic	ATRX(dist=6539),MAGT1(dist=33592)	chrX	77792772	77792772	G	A	chrX	G	A
intergenic	ATRX(dist=8813),MAGT1(dist=31318)	chrX	77795046	77795046	C	A	chrX	C	A
intergenic	ATRX(dist=10699),MAGT1(dist=29431)	chrX	77796932	77796933	TT	-	chrX	CTT	C
intergenic	ATRX(dist=10716),MAGT1(dist=29415)	chrX	77796949	77796949	G	-	chrX	TG	T
intergenic	ATRX(dist=10720),MAGT1(dist=29411)	chrX	77796953	77796953	G	-	chrX	TG	T
intergenic	ATRX(dist=10724),MAGT1(dist=29407)	chrX	77796957	77796957	G	T	chrX	G	T
intergenic	ATRX(dist=10729),MAGT1(dist=29402)	chrX	77796962	77796962	G	T	chrX	G	T
intergenic	ATRX(dist=10736),MAGT1(dist=29395)	chrX	77796969	77796969	C	A	chrX	C	A,G
intergenic	ATRX(dist=10736),MAGT1(dist=29395)	chrX	77796969	77796969	C	G	chrX	C	A,G
intergenic	ATRX(dist=10740),MAGT1(dist=29391)	chrX	77796973	77796973	A	T	chrX	A	T
intergenic	ATRX(dist=10741),MAGT1(dist=29390)	chrX	77796974	77796974	G	T	chrX	G	T
intergenic	ATRX(dist=12609),MAGT1(dist=27522)	chrX	77798842	77798842	C	A	chrX	C	A
intergenic	ATRX(dist=13405),MAGT1(dist=26726)	chrX	77799638	77799638	T	A	chrX	T	A
intergenic	ATRX(dist=13560),MAGT1(dist=26571)	chrX	77799793	77799793	T	G	chrX	T	G
intergenic	ATRX(dist=13562),MAGT1(dist=26569)	chrX	77799795	77799795	A	C	chrX	A	C
intergenic	ATRX(dist=13564),MAGT1(dist=26567)	chrX	77799797	77799797	A	C	chrX	A	C
intergenic	ATRX(dist=13615),MAGT1(dist=26516)	chrX	77799848	77799848	C	G	chrX	C	G
intergenic	ATRX(dist=14569),MAGT1(dist=25562)	chrX	77800802	77800802	G	T	chrX	G	T
intergenic	ATRX(dist=14577),MAGT1(dist=25554)	chrX	77800810	77800810	G	T	chrX	G	T
intergenic	ATRX(dist=14586),MAGT1(dist=25545)	chrX	77800819	77800819	C	G	chrX	C	G
intergenic	ATRX(dist=14605),MAGT1(dist=25526)	chrX	77800838	77800838	C	A	chrX	C	A
intergenic	ATRX(dist=14862),MAGT1(dist=25269)	chrX	77801095	77801095	T	A	chrX	T	A
intergenic	ATRX(dist=15779),MAGT1(dist=24352)	chrX	77802012	77802012	C	G	chrX	C	G
intergenic	ATRX(dist=17486),MAGT1(dist=22645)	chrX	77803719	77803719	G	C	chrX	G	C
intergenic	ATRX(dist=17497),MAGT1(dist=22634)	chrX	77803730	77803730	G	C	chrX	G	C
intergenic	ATRX(dist=17509),MAGT1(dist=22622)	chrX	77803742	77803742	C	A	chrX	C	A
intergenic	ATRX(dist=17520),MAGT1(dist=22611)	chrX	77803753	77803753	T	A	chrX	T	A
intergenic	ATRX(dist=19180),MAGT1(dist=20951)	chrX	77805413	77805413	T	-	chrX	CT	C
intergenic	ATRX(dist=19673),MAGT1(dist=20458)	chrX	77805906	77805906	C	A	chrX	C	A
intergenic	ATRX(dist=19685),MAGT1(dist=20446)	chrX	77805918	77805918	C	G	chrX	C	G
intergenic	ATRX(dist=21466),MAGT1(dist=18665)	chrX	77807699	77807699	-	TTCTTTCTTTCT	chrX	C	CTTCTTTCTTTCT
intergenic	ATRX(dist=25940),MAGT1(dist=14191)	chrX	77812173	77812173	C	A	chrX	C	A
intergenic	ATRX(dist=26242),MAGT1(dist=13889)	chrX	77812475	77812475	C	A	chrX	C	A
intergenic	ATRX(dist=26244),MAGT1(dist=13887)	chrX	77812477	77812477	C	A	chrX	C	A
intergenic	ATRX(dist=27045),MAGT1(dist=13086)	chrX	77813278	77813278	T	-	chrX	AT	A
intergenic	ATRX(dist=27061),MAGT1(dist=13070)	chrX	77813294	77813294	G	-	chrX	TG	T
intergenic	ATRX(dist=27063),MAGT1(dist=13068)	chrX	77813296	77813296	A	T	chrX	A	T
intergenic	ATRX(dist=27067),MAGT1(dist=13064)	chrX	77813300	77813300	G	T	chrX	G	T
intergenic	ATRX(dist=28423),MAGT1(dist=11708)	chrX	77814656	77814656	A	G	chrX	A	G
intergenic	ATRX(dist=28775),MAGT1(dist=11356)	chrX	77815008	77815008	G	T	chrX	G	T
intergenic	ATRX(dist=29686),MAGT1(dist=10445)	chrX	77815919	77815919	T	C	chrX	T	C
intergenic	ATRX(dist=31321),MAGT1(dist=8810)	chrX	77817554	77817554	G	C	chrX	G	C
intergenic	ATRX(dist=31326),MAGT1(dist=8805)	chrX	77817559	77817559	T	A	chrX	T	A
intergenic	ATRX(dist=32029),MAGT1(dist=8102)	chrX	77818262	77818262	G	T	chrX	G	T
intergenic	ATRX(dist=35735),MAGT1(dist=4396)	chrX	77821968	77821968	T	C	chrX	T	C
intergenic	ATRX(dist=37013),MAGT1(dist=3118)	chrX	77823246	77823246	C	A	chrX	C	A
intergenic	ATRX(dist=37032),MAGT1(dist=3099)	chrX	77823265	77823265	T	A	chrX	T	A
intergenic	ATRX(dist=37040),MAGT1(dist=3091)	chrX	77823273	77823273	A	G	chrX	A	G
intergenic	FGF16(dist=7629),ATRX(dist=39971)	chrX	77464907	77464907	A	C	chrX	A	C
intergenic	FGF16(dist=7637),ATRX(dist=39963)	chrX	77464915	77464915	A	C	chrX	A	C
intergenic	FGF16(dist=14105),ATRX(dist=33495)	chrX	77471383	77471383	A	C	chrX	A	C
intergenic	FGF16(dist=14107),ATRX(dist=33493)	chrX	77471385	77471385	A	C	chrX	A	C
intronic	ATRX	chrX	77532076	77532076	G	T	chrX	G	T
intronic	ATRX	chrX	77533594	77533594	A	C	chrX	A	C
intronic	ATRX	chrX	77538914	77538914	G	T	chrX	G	T
intronic	ATRX	chrX	77539767	77539767	G	T	chrX	G	T
intronic	ATRX	chrX	77559450	77559451	TT	-	chrX	CTT	C
intronic	ATRX	chrX	77582409	77582409	G	C	chrX	G	C
intronic	ATRX	chrX	77590632	77590633	CT	AA	chrX	CT	AA
intronic	ATRX	chrX	77590644	77590644	C	A	chrX	C	A
intronic	ATRX	chrX	77592437	77592437	T	G	chrX	T	G
intronic	ATRX	chrX	77592439	77592439	A	G	chrX	A	G
intronic	ATRX	chrX	77601461	77601461	G	C	chrX	G	C
intronic	ATRX	chrX	77601531	77601531	G	T	chrX	G	T
intronic	ATRX	chrX	77603556	77603556	A	T	chrX	A	T
intronic	ATRX	chrX	77606774	77606774	-	C	chrX	A	AC
intronic	ATRX	chrX	77606778	77606778	A	C	chrX	A	C
intronic	ATRX	chrX	77606782	77606782	A	C	chrX	A	C
intronic	ATRX	chrX	77606786	77606786	A	C	chrX	A	C
intronic	ATRX	chrX	77606809	77606809	T	A	chrX	T	A
intronic	ATRX	chrX	77606822	77606822	A	C	chrX	A	C
intronic	ATRX	chrX	77606829	77606829	T	A	chrX	T	A
intronic	ATRX	chrX	77626029	77626050	ATATATATATATATATATATAT	-	chrX	CATATATATATATATATATATAT	C,CATATATATATATATAT
intronic	ATRX	chrX	77626045	77626050	ATATAT	-	chrX	CATATATATATATATATATATAT	C,CATATATATATATATAT
intronic	ATRX	chrX	77631192	77631192	C	A	chrX	C	A
intronic	ATRX	chrX	77637960	77637960	C	-	chrX	AC	A
intronic	ATRX	chrX	77637979	77637979	C	A	chrX	C	A
intronic	ATRX	chrX	77640303	77640303	A	C	chrX	A	C
intronic	ATRX	chrX	77641013	77641013	C	T	chrX	C	T
intronic	ATRX	chrX	77641626	77641626	C	A	chrX	C	A
intronic	ATRX	chrX	77643929	77643929	-	A	chrX	T	TA
intronic	ATRX	chrX	77646944	77646944	G	A	chrX	G	A
intronic	ATRX	chrX	77646955	77646955	C	A	chrX	C	A
intronic	ATRX	chrX	77661467	77661467	G	-	chrX	TG	T
intronic	ATRX	chrX	77661468	77661468	A	T	chrX	A	T
intronic	ATRX	chrX	77668459	77668459	C	A	chrX	C	A
intronic	ATRX	chrX	77668853	77668853	C	A	chrX	C	A
intronic	ATRX	chrX	77668864	77668864	G	C	chrX	G	C
intronic	ATRX	chrX	77677615	77677615	G	C	chrX	G	C
intronic	ATRX	chrX	77701512	77701512	C	A	chrX	C	A
intronic	ATRX	chrX	77703417	77703417	A	C	chrX	A	C
intronic	ATRX	chrX	77703420	77703421	AT	CC	chrX	AT	CC
intronic	ATRX	chrX	77716168	77716168	A	C	chrX	A	C
intronic	ATRX	chrX	77716321	77716321	-	TAT	chrX	A	ATAT
intronic	ATRX	chrX	77717591	77717591	G	C	chrX	G	C
intronic	ATRX	chrX	77717625	77717625	C	A	chrX	C	A
intronic	ATRX	chrX	77726921	77726921	G	T	chrX	G	T
intronic	ATRX	chrX	77729123	77729123	G	C	chrX	G	C
intronic	ATRX	chrX	77731115	77731115	T	G	chrX	T	G
intronic	ATRX	chrX	77748739	77748739	A	C	chrX	A	C
intronic	ATRX	chrX	77754163	77754163	T	-	chrX	CT	C
intronic	ATRX	chrX	77767075	77767075	T	G	chrX	T	G
intronic	ATRX	chrX	77769645	77769645	A	T	chrX	A	T
intronic	ATRX	chrX	77772309	77772309	C	A	chrX	C	A
intronic	ATRX	chrX	77773043	77773043	C	A	chrX	C	A
intronic	ATRX	chrX	77773049	77773049	G	T	chrX	G	T
intronic	ATRX	chrX	77778117	77778117	A	T	chrX	A	T
intronic	ATRX	chrX	77778128	77778128	C	A	chrX	C	A
intronic	ATRX	chrX	77781441	77781441	C	A	chrX	C	A
intergenic	ATRX(dist=5734),MAGT1(dist=34397)	chrX	77791967	77791967	-	T	chrX	C	CT
intergenic	ATRX(dist=11777),MAGT1(dist=28354)	chrX	77798010	77798010	A	G	chrX	A	G
intergenic	ATRX(dist=14614),MAGT1(dist=25517)	chrX	77800847	77800847	G	T	chrX	G	T
intergenic	ATRX(dist=17546),MAGT1(dist=22585)	chrX	77803779	77803779	G	T	chrX	G	T
intergenic	ATRX(dist=17562),MAGT1(dist=22569)	chrX	77803795	77803795	C	G	chrX	C	G
intergenic	ATRX(dist=24818),MAGT1(dist=15313)	chrX	77811051	77811051	G	T	chrX	G	T
intergenic	ATRX(dist=24823),MAGT1(dist=15308)	chrX	77811056	77811056	C	A	chrX	C	A
intergenic	ATRX(dist=24829),MAGT1(dist=15302)	chrX	77811062	77811062	A	T	chrX	A	T
intergenic	ATRX(dist=24834),MAGT1(dist=15297)	chrX	77811067	77811067	C	A	chrX	C	A
intergenic	ATRX(dist=24844),MAGT1(dist=15287)	chrX	77811077	77811077	G	T	chrX	G	T
intergenic	ATRX(dist=24851),MAGT1(dist=15280)	chrX	77811084	77811084	G	T	chrX	G	T
intergenic	ATRX(dist=26228),MAGT1(dist=13903)	chrX	77812461	77812461	G	T	chrX	G	T
intergenic	ATRX(dist=31331),MAGT1(dist=8800)	chrX	77817564	77817564	C	A	chrX	C	A
intergenic	ATRX(dist=37640),MAGT1(dist=2491)	chrX	77823873	77823873	C	A	chrX	C	A

## Sheet: ALL T98G
Site	Name	Chrom	Start	End	Ref	Alt	Chrom	Ref	Alt
intergenic	FGF16(dist=1903),ATRX(dist=45697)	chrX	77459181	77459181	G	T	chrX	G	T
intergenic	FGF16(dist=1915),ATRX(dist=45685)	chrX	77459193	77459193	C	A	chrX	C	A
intergenic	FGF16(dist=1919),ATRX(dist=45681)	chrX	77459197	77459197	C	A	chrX	C	A
intergenic	FGF16(dist=1921),ATRX(dist=45679)	chrX	77459199	77459199	G	T	chrX	G	T
intergenic	FGF16(dist=2873),ATRX(dist=44727)	chrX	77460151	77460151	-	TATC	chrX	A	ATATC
intergenic	FGF16(dist=4297),ATRX(dist=43303)	chrX	77461575	77461575	T	C	chrX	T	C
intergenic	FGF16(dist=4537),ATRX(dist=43063)	chrX	77461815	77461815	A	G	chrX	A	G
intergenic	FGF16(dist=8543),ATRX(dist=39057)	chrX	77465821	77465821	C	A	chrX	C	A
intergenic	FGF16(dist=15059),ATRX(dist=32541)	chrX	77472337	77472337	C	A	chrX	C	A
intergenic	FGF16(dist=20724),ATRX(dist=26876)	chrX	77478002	77478002	T	A	chrX	T	A
intergenic	FGF16(dist=20728),ATRX(dist=26872)	chrX	77478006	77478006	A	C	chrX	A	C
intergenic	FGF16(dist=20732),ATRX(dist=26868)	chrX	77478010	77478010	T	A	chrX	T	A
intergenic	FGF16(dist=20750),ATRX(dist=26850)	chrX	77478028	77478028	G	C	chrX	G	C
intergenic	FGF16(dist=20757),ATRX(dist=26843)	chrX	77478035	77478035	T	A	chrX	T	A
intergenic	FGF16(dist=21093),ATRX(dist=26507)	chrX	77478371	77478371	G	T	chrX	G	T
intergenic	FGF16(dist=21111),ATRX(dist=26489)	chrX	77478389	77478389	C	A	chrX	C	A
intergenic	FGF16(dist=23204),ATRX(dist=24396)	chrX	77480482	77480482	A	-	chrX	CA	C
intergenic	FGF16(dist=26172),ATRX(dist=21423)	chrX	77483450	77483455	CACAAA	-	chrX	TCACAAA	T
intergenic	FGF16(dist=26181),ATRX(dist=21415)	chrX	77483459	77483463	TAACC	-	chrX	TTAACC	T
intergenic	FGF16(dist=26189),ATRX(dist=21411)	chrX	77483467	77483467	G	-	chrX	AG	A
intergenic	FGF16(dist=26191),ATRX(dist=21409)	chrX	77483469	77483469	G	-	chrX	AG	A
intergenic	FGF16(dist=26194),ATRX(dist=21401)	chrX	77483472	77483477	GACCAA	-	chrX	TGACCAA	T
intergenic	FGF16(dist=26590),ATRX(dist=21010)	chrX	77483868	77483868	G	C	chrX	G	C
intergenic	FGF16(dist=29624),ATRX(dist=17976)	chrX	77486902	77486902	A	-	chrX	CA	C
intergenic	FGF16(dist=31853),ATRX(dist=15747)	chrX	77489131	77489131	A	T	chrX	A	T
intergenic	FGF16(dist=34510),ATRX(dist=13090)	chrX	77491788	77491788	G	T	chrX	G	T
intergenic	FGF16(dist=39592),ATRX(dist=8008)	chrX	77496870	77496870	C	G	chrX	C	G
intergenic	FGF16(dist=39681),ATRX(dist=7919)	chrX	77496959	77496959	-	CATAAAACA	chrX	T	TCATAAAACA
intergenic	FGF16(dist=41795),ATRX(dist=5805)	chrX	77499073	77499073	A	G	chrX	A	G
intergenic	FGF16(dist=43797),ATRX(dist=3803)	chrX	77501075	77501075	G	T	chrX	G	T
intergenic	FGF16(dist=44626),ATRX(dist=2974)	chrX	77501904	77501904	T	G	chrX	T	G
UTR3	ATRX(ENST00000373344.10:c.*149delT,ENST00000395603.7:c.*149delT,ENST00000480283.5:c.*7256delT)	chrX	77508202	77508202	A	-	chrX	TA	T
intronic	ATRX	chrX	77509420	77509420	G	C	chrX	G	C
intronic	ATRX	chrX	77509912	77509912	G	-	chrX	CG	C
intronic	ATRX	chrX	77515165	77515165	T	A	chrX	T	A
splicing	ATRX(ENST00000373344.10:exon31:c.6700-133T>C,ENST00000395603.7:exon30:c.6586-133T>C,ENST00000480283.5:exon32:c.6823-133T>C,ENST00000480283.5:exon32:UTR3)	chrX	77523534	77523534	A	G	chrX	A	G
intronic	ATRX	chrX	77523697	77523697	G	T	chrX	G	T
intronic	ATRX	chrX	77528581	77528584	AAAC	-	chrX	AAAAC	A
intronic	ATRX	chrX	77530633	77530633	-	AAACA	chrX	C	CAAACA
intronic	ATRX	chrX	77530741	77530741	C	T	chrX	C	T
intronic	ATRX	chrX	77532046	77532046	A	T	chrX	A	T
intronic	ATRX	chrX	77532847	77532847	C	T	chrX	C	T
intronic	ATRX	chrX	77534920	77534920	T	C	chrX	T	C
intronic	ATRX	chrX	77537793	77537793	T	C	chrX	T	C
intronic	ATRX	chrX	77538877	77538877	G	T	chrX	G	T
intronic	ATRX	chrX	77538914	77538914	G	T	chrX	G	T
intronic	ATRX	chrX	77538981	77538981	G	A	chrX	G	A
intronic	ATRX	chrX	77541958	77541958	T	A	chrX	T	A
intronic	ATRX	chrX	77543958	77543959	AT	-	chrX	AAT	A
intronic	ATRX	chrX	77543987	77543987	A	G	chrX	A	G
intronic	ATRX	chrX	77546497	77546497	-	T	chrX	A	AT
intronic	ATRX	chrX	77548316	77548316	A	C	chrX	A	C
splicing	ATRX(ENST00000373344.10:exon30:c.6699+35A>G,ENST00000395603.7:exon29:c.6585+35A>G,ENST00000480283.5:exon31:c.6822+35A>G,ENST00000480283.5:exon31:UTR3)	chrX	77557416	77557416	T	C	chrX	T	C
intronic	ATRX	chrX	77562444	77562444	A	T	chrX	A	T
intronic	ATRX	chrX	77563703	77563704	GT	-	chrX	CGT	C
intronic	ATRX	chrX	77563760	77563760	C	A	chrX	C	A
intronic	ATRX	chrX	77564271	77564271	T	C	chrX	T	C
intronic	ATRX	chrX	77565853	77565853	C	A	chrX	C	A
intronic	ATRX	chrX	77567691	77567691	G	A	chrX	G	A
intronic	ATRX	chrX	77568740	77568740	A	C	chrX	A	C
intronic	ATRX	chrX	77581572	77581572	T	C	chrX	T	C
intronic	ATRX	chrX	77581927	77581927	G	A	chrX	G	A
intronic	ATRX	chrX	77582073	77582073	T	C	chrX	T	C
intronic	ATRX	chrX	77582409	77582409	G	C	chrX	G	C
intronic	ATRX	chrX	77587587	77587587	C	T	chrX	C	T
intronic	ATRX	chrX	77588405	77588405	A	C	chrX	A	C
intronic	ATRX	chrX	77590611	77590611	C	A	chrX	C	A
intronic	ATRX	chrX	77590644	77590644	C	G	chrX	C	G
intronic	ATRX	chrX	77590649	77590649	C	G	chrX	C	G
intronic	ATRX	chrX	77592414	77592414	A	-	chrX	CA	C
intronic	ATRX	chrX	77592436	77592436	C	A	chrX	C	A
intronic	ATRX	chrX	77593265	77593265	T	A	chrX	T	A
intronic	ATRX	chrX	77593470	77593470	T	C	chrX	T	C
intronic	ATRX	chrX	77594601	77594601	A	G	chrX	A	G
intronic	ATRX	chrX	77596445	77596445	T	-	chrX	AT	A
intronic	ATRX	chrX	77596673	77596673	G	A	chrX	G	A
intronic	ATRX	chrX	77603532	77603532	-	T	chrX	A	AT,ATT
intronic	ATRX	chrX	77603532	77603532	-	TT	chrX	A	AT,ATT
intronic	ATRX	chrX	77603548	77603548	G	T	chrX	G	T
intronic	ATRX	chrX	77604118	77604118	C	T	chrX	C	T
intronic	ATRX	chrX	77605569	77605569	T	C	chrX	T	C
intronic	ATRX	chrX	77606755	77606755	-	A	chrX	T	TA
intronic	ATRX	chrX	77606757	77606757	C	A	chrX	C	A,CA
intronic	ATRX	chrX	77606757	77606757	-	A	chrX	C	A,CA
intronic	ATRX	chrX	77607318	77607318	A	G	chrX	A	G
intronic	ATRX	chrX	77607731	77607731	G	-	chrX	AG	A
intronic	ATRX	chrX	77607740	77607740	G	A	chrX	G	A
intronic	ATRX	chrX	77607745	77607746	CT	AA	chrX	CT	AA
intronic	ATRX	chrX	77607748	77607748	C	A	chrX	C	A
intronic	ATRX	chrX	77607760	77607760	T	A	chrX	T	A
intronic	ATRX	chrX	77607765	77607765	C	A	chrX	C	A
intronic	ATRX	chrX	77612051	77612051	A	C	chrX	A	C
intronic	ATRX	chrX	77612208	77612208	G	A	chrX	G	A
intronic	ATRX	chrX	77614999	77615001	GTT	-	chrX	GGTT	G
intronic	ATRX	chrX	77621848	77621848	A	C	chrX	A	C
intronic	ATRX	chrX	77625230	77625230	T	C	chrX	T	C
intronic	ATRX	chrX	77626029	77626034	ATATAT	-	chrX	CATATAT	C
intronic	ATRX	chrX	77627611	77627611	T	C	chrX	T	C
intronic	ATRX	chrX	77631200	77631200	G	C	chrX	G	C
intronic	ATRX	chrX	77632241	77632241	-	TC	chrX	T	TTC
intronic	ATRX	chrX	77637940	77637940	A	-	chrX	CA	C
intronic	ATRX	chrX	77637966	77637966	C	A	chrX	C	A
intronic	ATRX	chrX	77637970	77637970	C	A	chrX	C	A
intronic	ATRX	chrX	77638032	77638032	A	T	chrX	A	T
intronic	ATRX	chrX	77640359	77640359	C	A	chrX	C	A
intronic	ATRX	chrX	77642089	77642089	A	G	chrX	A	G
intronic	ATRX	chrX	77642905	77642905	A	G	chrX	A	G
intronic	ATRX	chrX	77643338	77643338	T	A	chrX	T	A
intronic	ATRX	chrX	77648625	77648625	T	-	chrX	GT	G
intronic	ATRX	chrX	77651146	77651146	G	A	chrX	G	A
intronic	ATRX	chrX	77651247	77651247	-	AAAAAAAAAAAAACCGCGGCAG	chrX	A	AAAAAAAAAAAAAACCGCGGCAG
splicing	ATRX(ENST00000373344.10:exon15:c.4318-144->T,ENST00000395603.7:exon14:c.4204-144->T,ENST00000480283.5:exon16:c.4441-144->T,ENST00000480283.5:exon16:UTR3)	chrX	77652497	77652497	-	A	chrX	T	TA
intronic	ATRX	chrX	77653002	77653002	G	T	chrX	G	T
intronic	ATRX	chrX	77654999	77654999	G	C	chrX	G	C
intronic	ATRX	chrX	77659483	77659484	AC	-	chrX	TAC	T
intronic	ATRX	chrX	77660835	77660835	C	T	chrX	C	T
intronic	ATRX	chrX	77661468	77661468	A	-	chrX	GA	G
splicing	ATRX(ENST00000373344.10:exon11:c.3943+143G>A,ENST00000395603.7:exon10:c.3829+143G>A,ENST00000480283.5:exon12:c.4066+143G>A,ENST00000480283.5:exon12:UTR3,ENST00000624166.3:exon11:c.3739+143G>A)	chrX	77664502	77664502	C	T	chrX	C	T
intronic	ATRX	chrX	77666024	77666024	-	AGAT	chrX	C	CAGAT
intronic	ATRX	chrX	77667296	77667301	TGTGTG	-	chrX	ATGTGTG	A
intronic	ATRX	chrX	77668168	77668168	C	T	chrX	C	T
intronic	ATRX	chrX	77670770	77670770	G	A	chrX	G	A
intronic	ATRX	chrX	77670788	77670788	C	A	chrX	C	A
intronic	ATRX	chrX	77670798	77670798	C	A	chrX	C	A
intronic	ATRX	chrX	77670815	77670815	C	A	chrX	C	A
UTR3	ATRX(ENST00000493470.2:c.*956G>A)	chrX	77675083	77675083	C	T	chrX	C	T
intronic	ATRX	chrX	77676943	77676943	A	G	chrX	A	G
intronic	ATRX	chrX	77678221	77678221	C	A	chrX	C	A
intronic	ATRX	chrX	77678237	77678240	AGAC	-	chrX	GAGAC	G
intronic	ATRX	chrX	77681100	77681100	C	A	chrX	C	A
exonic	ATRX	chrX	77682471	77682471	C	G	chrX	C	G
splicing	ATRX(ENST00000373344.10:exon8:c.595-36C>T,ENST00000395603.7:exon7:c.481-36C>T,ENST00000480283.5:exon9:c.718-36C>T,ENST00000480283.5:exon9:UTR3,ENST00000624166.3:exon7:c.478-36C>T,ENST00000624032.3:exon8:c.595-36C>T,ENST00000623321.3:exon7:c.430-36C>T,ENST00000625063.3:exon6:c.410-36C>T,ENST00000624668.3:exon6:c.316-36C>T)	chrX	77685042	77685042	G	A	chrX	G	A
intronic	ATRX	chrX	77692846	77692846	-	GTGT	chrX	A	AGTGT
intronic	ATRX	chrX	77694946	77694946	T	A	chrX	T	A
intronic	ATRX	chrX	77695052	77695052	C	A	chrX	C	A
intronic	ATRX	chrX	77695062	77695062	A	-	chrX	CA	C
intronic	ATRX	chrX	77695077	77695077	C	-	chrX	AC	A
intronic	ATRX	chrX	77695079	77695079	G	T	chrX	G	T
intronic	ATRX	chrX	77695084	77695085	CT	AA	chrX	CT	AA
intronic	ATRX	chrX	77701926	77701926	T	G	chrX	T	G
intronic	ATRX	chrX	77703242	77703242	T	C	chrX	T	C
intronic	ATRX	chrX	77703421	77703421	T	C	chrX	T	C
intronic	ATRX	chrX	77707945	77707945	C	T	chrX	C	T
intronic	ATRX	chrX	77709617	77709617	T	A	chrX	T	A
intronic	ATRX	chrX	77709634	77709634	T	G	chrX	T	G
intronic	ATRX	chrX	77709643	77709643	G	-	chrX	AG	A,TG
intronic	ATRX	chrX	77709642	77709642	A	T	chrX	AG	A,TG
intronic	ATRX	chrX	77709645	77709645	A	-	chrX	TA	T
intronic	ATRX	chrX	77709645	77709645	A	T	chrX	A	T
intronic	ATRX	chrX	77710711	77710711	-	T	chrX	A	AT
intronic	ATRX	chrX	77710933	77710933	-	AC	chrX	A	AAC
intronic	ATRX	chrX	77716128	77716146	TTTTTTTTTTTTTTTTTTG	-	chrX	TTTTTTTTTTTTTTTTTTTG	T
intronic	ATRX	chrX	77716277	77716277	T	G	chrX	T	G
intronic	ATRX	chrX	77716284	77716284	G	C	chrX	G	C
intronic	ATRX	chrX	77716288	77716288	G	C	chrX	G	C
intronic	ATRX	chrX	77716292	77716292	T	C	chrX	T	C
intronic	ATRX	chrX	77716295	77716295	T	G	chrX	T	G
intronic	ATRX	chrX	77716321	77716321	-	TAT	chrX	A	ATAT
intronic	ATRX	chrX	77716323	77716323	A	T	chrX	A	T
intronic	ATRX	chrX	77717602	77717602	A	-	chrX	CA	C
intronic	ATRX	chrX	77721205	77721205	A	C	chrX	A	C
intronic	ATRX	chrX	77721572	77721572	C	T	chrX	C	T
intronic	ATRX	chrX	77727363	77727363	G	A	chrX	G	A
intronic	ATRX	chrX	77728764	77728764	-	T	chrX	C	CT
intronic	ATRX	chrX	77728788	77728788	C	G	chrX	C	G
intronic	ATRX	chrX	77729123	77729123	G	C	chrX	G	C
intronic	ATRX	chrX	77729125	77729125	A	-	chrX	CA	C
intronic	ATRX	chrX	77732802	77732802	C	T	chrX	C	T
intronic	ATRX	chrX	77732898	77732898	G	A	chrX	G	A
intronic	ATRX	chrX	77733110	77733110	C	T	chrX	C	T
intronic	ATRX	chrX	77733406	77733406	C	T	chrX	C	T
intronic	ATRX	chrX	77734209	77734212	ATAC	-	chrX	AATAC	A
intronic	ATRX	chrX	77734681	77734681	G	A	chrX	G	A
intronic	ATRX	chrX	77735598	77735598	-	TAAATAAA	chrX	C	CTAAATAAA
intronic	ATRX	chrX	77736173	77736173	A	C	chrX	A	C
intronic	ATRX	chrX	77737480	77737483	AATA	-	chrX	TAATA	T
intronic	ATRX	chrX	77738510	77738510	G	T	chrX	G	T
intronic	ATRX	chrX	77738587	77738587	A	C	chrX	A	C
intronic	ATRX	chrX	77738818	77738818	T	C	chrX	T	C
intronic	ATRX	chrX	77738852	77738852	G	A	chrX	G	A
intronic	ATRX	chrX	77741037	77741037	-	AC	chrX	T	TAC
intronic	ATRX	chrX	77741440	77741440	T	G	chrX	T	G
intronic	ATRX	chrX	77745197	77745197	C	A	chrX	C	A
intronic	ATRX	chrX	77754940	77754940	G	T	chrX	G	T
intronic	ATRX	chrX	77760250	77760250	G	C	chrX	G	C
intronic	ATRX	chrX	77760255	77760255	C	A	chrX	C	A
intronic	ATRX	chrX	77760259	77760259	C	A	chrX	C	A
intronic	ATRX	chrX	77761346	77761346	T	C	chrX	T	C
intronic	ATRX	chrX	77762858	77762858	G	A	chrX	G	A
intronic	ATRX	chrX	77767260	77767260	A	T	chrX	A	T
intronic	ATRX	chrX	77767282	77767282	G	T	chrX	G	T
intronic	ATRX	chrX	77769640	77769640	G	T	chrX	G	T
intronic	ATRX	chrX	77770121	77770121	G	T	chrX	G	T
intronic	ATRX	chrX	77772334	77772334	C	A	chrX	C	A
intronic	ATRX	chrX	77774676	77774676	C	A	chrX	C	A
intronic	ATRX	chrX	77775715	77775715	-	TTTA	chrX	C	CTTTA
intronic	ATRX	chrX	77778653	77778653	G	A	chrX	G	A
intronic	ATRX	chrX	77785470	77785470	A	G	chrX	A	G
upstream	ATRX(dist=673)	chrX	77786906	77786913	ACACACAC	-	chrX	TACACACAC	T
intergenic	ATRX(dist=1103),MAGT1(dist=39028)	chrX	77787336	77787336	-	C	chrX	T	TC
intergenic	ATRX(dist=1127),MAGT1(dist=39004)	chrX	77787360	77787360	A	C	chrX	A	C
intergenic	ATRX(dist=3820),MAGT1(dist=36311)	chrX	77790053	77790053	G	-	chrX	AG	A
intergenic	ATRX(dist=4689),MAGT1(dist=35441)	chrX	77790922	77790923	AT	-	chrX	CAT	C
intergenic	ATRX(dist=4702),MAGT1(dist=35418)	chrX	77790935	77790946	TATATATATATA	-	chrX	GTATATATATATA	G
intergenic	ATRX(dist=4757),MAGT1(dist=35374)	chrX	77790990	77790990	-	TATAAATATATATATA	chrX	C	CTATAAATATATATATA
intergenic	ATRX(dist=6539),MAGT1(dist=33592)	chrX	77792772	77792772	G	A	chrX	G	A
intergenic	ATRX(dist=10699),MAGT1(dist=29431)	chrX	77796932	77796933	TT	-	chrX	CTT	C
intergenic	ATRX(dist=10715),MAGT1(dist=29415)	chrX	77796948	77796949	TG	-	chrX	TTG	T
intergenic	ATRX(dist=10724),MAGT1(dist=29407)	chrX	77796957	77796957	G	T	chrX	G	T
intergenic	ATRX(dist=10736),MAGT1(dist=29395)	chrX	77796969	77796969	C	G	chrX	C	G
intergenic	ATRX(dist=10740),MAGT1(dist=29391)	chrX	77796973	77796973	A	T	chrX	A	T
intergenic	ATRX(dist=13405),MAGT1(dist=26726)	chrX	77799638	77799638	T	A	chrX	T	A
intergenic	ATRX(dist=14569),MAGT1(dist=25562)	chrX	77800802	77800802	G	T	chrX	G	T
intergenic	ATRX(dist=14571),MAGT1(dist=25560)	chrX	77800804	77800804	A	T	chrX	A	T
intergenic	ATRX(dist=14579),MAGT1(dist=25552)	chrX	77800812	77800812	C	G	chrX	C	G
intergenic	ATRX(dist=14586),MAGT1(dist=25545)	chrX	77800819	77800819	C	G	chrX	C	G
intergenic	ATRX(dist=14601),MAGT1(dist=25530)	chrX	77800834	77800834	A	T	chrX	A	T
intergenic	ATRX(dist=14616),MAGT1(dist=25515)	chrX	77800849	77800849	C	G	chrX	C	G
intergenic	ATRX(dist=15763),MAGT1(dist=24368)	chrX	77801996	77801996	G	T	chrX	G	T
intergenic	ATRX(dist=15765),MAGT1(dist=24366)	chrX	77801998	77801998	G	T	chrX	G	T
intergenic	ATRX(dist=17516),MAGT1(dist=22615)	chrX	77803749	77803749	G	T	chrX	G	T
intergenic	ATRX(dist=17562),MAGT1(dist=22569)	chrX	77803795	77803795	C	G	chrX	C	G
intergenic	ATRX(dist=19179),MAGT1(dist=20952)	chrX	77805412	77805412	C	T	chrX	C	T
intergenic	ATRX(dist=19669),MAGT1(dist=20462)	chrX	77805902	77805902	G	T	chrX	G	T
intergenic	ATRX(dist=21466),MAGT1(dist=18665)	chrX	77807699	77807699	-	TTCTTTCTTTCT	chrX	C	CTTCTTTCTTTCT
intergenic	ATRX(dist=24803),MAGT1(dist=15328)	chrX	77811036	77811036	C	A	chrX	C	A,G
intergenic	ATRX(dist=24803),MAGT1(dist=15328)	chrX	77811036	77811036	C	G	chrX	C	A,G
intergenic	ATRX(dist=25940),MAGT1(dist=14191)	chrX	77812173	77812173	C	A	chrX	C	A
intergenic	ATRX(dist=26855),MAGT1(dist=13276)	chrX	77813088	77813088	-	T	chrX	C	CT
intergenic	ATRX(dist=27045),MAGT1(dist=13086)	chrX	77813278	77813278	T	-	chrX	AT	A
intergenic	ATRX(dist=27061),MAGT1(dist=13070)	chrX	77813294	77813294	G	-	chrX	TG	T
intergenic	ATRX(dist=27076),MAGT1(dist=13055)	chrX	77813309	77813309	A	C	chrX	A	C
intergenic	ATRX(dist=27469),MAGT1(dist=12662)	chrX	77813702	77813702	-	TTTT	chrX	A	ATTTT
intergenic	ATRX(dist=28423),MAGT1(dist=11708)	chrX	77814656	77814656	A	G	chrX	A	G
intergenic	ATRX(dist=29686),MAGT1(dist=10445)	chrX	77815919	77815919	T	C	chrX	T	C
intergenic	ATRX(dist=30682),MAGT1(dist=9449)	chrX	77816915	77816915	C	A	chrX	C	A
intergenic	ATRX(dist=31315),MAGT1(dist=8816)	chrX	77817548	77817548	G	T	chrX	G	T
intergenic	ATRX(dist=31317),MAGT1(dist=8814)	chrX	77817550	77817550	G	C	chrX	G	C
intergenic	ATRX(dist=31321),MAGT1(dist=8810)	chrX	77817554	77817554	G	C	chrX	G	C
intergenic	ATRX(dist=31324),MAGT1(dist=8807)	chrX	77817557	77817557	T	A	chrX	T	A
intergenic	ATRX(dist=31331),MAGT1(dist=8800)	chrX	77817564	77817564	C	A	chrX	C	A
intergenic	ATRX(dist=31361),MAGT1(dist=8770)	chrX	77817594	77817594	G	A	chrX	G	A
intergenic	ATRX(dist=32029),MAGT1(dist=8102)	chrX	77818262	77818262	G	T	chrX	G	T
intergenic	ATRX(dist=35735),MAGT1(dist=4396)	chrX	77821968	77821968	T	C	chrX	T	C
intergenic	ATRX(dist=37040),MAGT1(dist=3091)	chrX	77823273	77823273	A	G	chrX	A	G
intergenic	FGF16(dist=4527),ATRX(dist=43073)	chrX	77461805	77461805	A	T	chrX	A	T
intergenic	FGF16(dist=4543),ATRX(dist=43057)	chrX	77461821	77461821	A	T	chrX	A	T
intergenic	FGF16(dist=6473),ATRX(dist=41127)	chrX	77463751	77463751	C	A	chrX	C	A
intergenic	FGF16(dist=29646),ATRX(dist=17954)	chrX	77486924	77486924	G	C	chrX	G	C
intergenic	FGF16(dist=29657),ATRX(dist=17943)	chrX	77486935	77486935	-	AAAAGGAA	chrX	C	CAAAAGGAA
intergenic	FGF16(dist=29659),ATRX(dist=17941)	chrX	77486937	77486937	-	CCAAAAAG	chrX	C	CCCAAAAAG
intergenic	FGF16(dist=33019),ATRX(dist=14581)	chrX	77490297	77490297	T	-	chrX	GT	G
intergenic	FGF16(dist=44616),ATRX(dist=2984)	chrX	77501894	77501894	T	G	chrX	T	G
UTR3	ATRX(ENST00000373344.10:c.*1453_*1454insAAAAAAAAAAAAAA,ENST00000395603.7:c.*1453_*1454insAAAAAAAAAAAAAA,ENST00000480283.5:c.*8560_*8561insAAAAAAAAAAAAAA)	chrX	77506897	77506897	-	TTTTTTTTTTTTTT	chrX	C	CTTTTTTTTTTTTTT
intronic	ATRX	chrX	77513316	77513316	-	A	chrX	C	CA
intronic	ATRX	chrX	77513342	77513342	G	C	chrX	G	C
intronic	ATRX	chrX	77515425	77515425	A	-	chrX	GA	G
intronic	ATRX	chrX	77524718	77524718	G	C	chrX	G	C
intronic	ATRX	chrX	77546497	77546497	-	TT	chrX	A	AT,ATT
intronic	ATRX	chrX	77546511	77546511	G	T	chrX	G	T
intronic	ATRX	chrX	77574891	77574892	TG	-	chrX	ATG	A
intronic	ATRX	chrX	77587056	77587056	A	-	chrX	TA	T
intronic	ATRX	chrX	77592397	77592397	G	C	chrX	G	C
intronic	ATRX	chrX	77593207	77593207	G	C	chrX	G	C
intronic	ATRX	chrX	77593225	77593225	T	A	chrX	T	A
intronic	ATRX	chrX	77593229	77593229	G	T	chrX	G	T
intronic	ATRX	chrX	77603550	77603550	A	T	chrX	A	T
intronic	ATRX	chrX	77603578	77603578	G	T	chrX	G	T
intronic	ATRX	chrX	77607709	77607709	A	-	chrX	CA	C
intronic	ATRX	chrX	77607734	77607734	G	T	chrX	G	T
intronic	ATRX	chrX	77626077	77626077	A	-	chrX	TA	T
intronic	ATRX	chrX	77626079	77626083	ATATA	-	chrX	TATATA	T
intronic	ATRX	chrX	77626085	77626085	G	T	chrX	G	T
intronic	ATRX	chrX	77631153	77631153	A	C	chrX	A	C
intronic	ATRX	chrX	77631156	77631156	T	C	chrX	T	C
intronic	ATRX	chrX	77631192	77631192	C	A	chrX	C	A
intronic	ATRX	chrX	77636896	77636896	A	G	chrX	A	G
intronic	ATRX	chrX	77636908	77636908	G	A	chrX	G	A
intronic	ATRX	chrX	77636916	77636916	A	C	chrX	A	C
intronic	ATRX	chrX	77636923	77636923	A	G	chrX	A	G
intronic	ATRX	chrX	77636957	77636957	G	C	chrX	G	C
intronic	ATRX	chrX	77636966	77636966	G	T	chrX	G	T
intronic	ATRX	chrX	77636969	77636969	A	G	chrX	A	G,T
intronic	ATRX	chrX	77636969	77636969	A	T	chrX	A	G,T
intronic	ATRX	chrX	77646945	77646945	A	C	chrX	A	C
intronic	ATRX	chrX	77646965	77646965	A	C	chrX	A	C
intronic	ATRX	chrX	77646972	77646972	A	C	chrX	A	C
intronic	ATRX	chrX	77648585	77648585	T	G	chrX	T	G
intronic	ATRX	chrX	77648595	77648595	G	C	chrX	G	C
splicing	ATRX(ENST00000373344.10:exon15:c.4318-117C>A,ENST00000395603.7:exon14:c.4204-117C>A,ENST00000480283.5:exon16:c.4441-117C>A,ENST00000480283.5:exon16:UTR3)	chrX	77652470	77652470	G	T	chrX	G	T
splicing	ATRX(ENST00000373344.10:exon15:c.4318-129C>G,ENST00000395603.7:exon14:c.4204-129C>G,ENST00000480283.5:exon16:c.4441-129C>G,ENST00000480283.5:exon16:UTR3)	chrX	77652482	77652482	G	C	chrX	G	C
splicing	ATRX(ENST00000373344.10:exon15:c.4318-140C>A,ENST00000395603.7:exon14:c.4204-140C>A,ENST00000480283.5:exon16:c.4441-140C>A,ENST00000480283.5:exon16:UTR3)	chrX	77652493	77652493	G	T	chrX	G	T
intronic	ATRX	chrX	77652806	77652806	C	A	chrX	C	A
intronic	ATRX	chrX	77668837	77668837	G	C	chrX	G	C
intronic	ATRX	chrX	77670755	77670755	A	-	chrX	CA	C,AA
intronic	ATRX	chrX	77670754	77670754	C	A	chrX	CA	C,AA
intronic	ATRX	chrX	77670791	77670791	C	A	chrX	C	A
intronic	ATRX	chrX	77671147	77671147	-	AAAA	chrX	C	CAAAA
intronic	ATRX	chrX	77695039	77695039	G	C	chrX	G	C
intronic	ATRX	chrX	77695099	77695099	C	G	chrX	C	G
intronic	ATRX	chrX	77710318	77710318	C	A	chrX	C	A
intronic	ATRX	chrX	77717591	77717591	G	C	chrX	G	C
intronic	ATRX	chrX	77717601	77717601	C	A	chrX	C	A
intronic	ATRX	chrX	77728194	77728194	C	A	chrX	C	A
intronic	ATRX	chrX	77729110	77729110	G	T	chrX	G	T
intronic	ATRX	chrX	77729143	77729143	C	A	chrX	C	A
intronic	ATRX	chrX	77729150	77729150	C	A	chrX	C	A
intronic	ATRX	chrX	77729158	77729158	G	T	chrX	G	T
intronic	ATRX	chrX	77729173	77729173	T	A	chrX	T	A
intronic	ATRX	chrX	77731052	77731052	G	T	chrX	G	T
intronic	ATRX	chrX	77731059	77731059	G	C	chrX	G	C
intronic	ATRX	chrX	77731082	77731082	G	C	chrX	G	C
intronic	ATRX	chrX	77738558	77738558	-	TTTTTTTTT	chrX	C	CTTTTTTTTT
intronic	ATRX	chrX	77763441	77763441	A	C	chrX	A	C
intronic	ATRX	chrX	77763765	77763765	G	C	chrX	G	C
intronic	ATRX	chrX	77767091	77767091	G	A	chrX	G	A
intronic	ATRX	chrX	77770086	77770086	T	A	chrX	T	A
intronic	ATRX	chrX	77773031	77773031	G	T	chrX	G	T
intronic	ATRX	chrX	77773092	77773092	-	A	chrX	T	TA
intronic	ATRX	chrX	77778107	77778107	T	G	chrX	T	G
intronic	ATRX	chrX	77779091	77779091	-	TTTTTTTTTTTT	chrX	A	ATTTTTTTTTTTT
intergenic	ATRX(dist=5556),MAGT1(dist=34575)	chrX	77791789	77791789	C	A	chrX	C	A
intergenic	ATRX(dist=5560),MAGT1(dist=34571)	chrX	77791793	77791793	C	T	chrX	C	T
intergenic	ATRX(dist=5562),MAGT1(dist=34569)	chrX	77791795	77791795	C	A	chrX	C	A
intergenic	ATRX(dist=8836),MAGT1(dist=31295)	chrX	77795069	77795069	C	A	chrX	C	A
intergenic	ATRX(dist=10720),MAGT1(dist=29411)	chrX	77796953	77796953	G	T	chrX	G	T
intergenic	ATRX(dist=15732),MAGT1(dist=24399)	chrX	77801965	77801965	T	G	chrX	T	G
intergenic	ATRX(dist=19180),MAGT1(dist=20951)	chrX	77805413	77805413	T	-	chrX	CT	C
intergenic	ATRX(dist=30658),MAGT1(dist=9473)	chrX	77816891	77816891	G	A	chrX	G	A
intergenic	ATRX(dist=30760),MAGT1(dist=9371)	chrX	77816993	77816993	C	A	chrX	C	A
intergenic	ATRX(dist=30766),MAGT1(dist=9365)	chrX	77816999	77816999	C	A	chrX	C	A
intergenic	ATRX(dist=31351),MAGT1(dist=8780)	chrX	77817584	77817584	G	T	chrX	G	T
intergenic	ATRX(dist=31356),MAGT1(dist=8775)	chrX	77817589	77817589	G	C	chrX	G	C
intergenic	ATRX(dist=31992),MAGT1(dist=8139)	chrX	77818225	77818225	A	G	chrX	A	G
intergenic	ATRX(dist=31996),MAGT1(dist=8135)	chrX	77818229	77818229	A	G	chrX	A	G
intergenic	ATRX(dist=32028),MAGT1(dist=8102)	chrX	77818261	77818262	AG	-	chrX	TAG	T
